# Supplementary material for: Prevalence of Toxocara infection and associated risk factors: a cross-sectional study in Zhejiang, China
Source: Infect Dis Poverty. 2025 Jun 5;14:43. doi: 10.1186/s40249-025-01312-w (PMC12139274; doi:10.1186/s40249-025-01312-w)
Supplement: Supplementary file 1 — Additional file 1 [file 40249_2025_1312_MOESM1_ESM.xlsx]

## Sheet: Table S1
Table S1 Detection of Toxocara canis eggs in dog fecal samples in Zhejiang, China
ID	Source	Sampling time	Age	Deworming frequency	Result	Region	Sampling time	Toxocara canis	Toxascaris leonina	Ancylostomatidae	Trichuris vulpis
1	pet hospital	Spring	＞6months	2-3time/year	negative	Hangzhou	2023.3
2	pet hospital	Spring	＞6months	2-3time/year	negative	Hangzhou	2023.3
3	pet hospital	Spring	＞6months	2-3time/year	negative	Hangzhou	2023.3
4	pet hospital	Spring	＞6months	2-3time/year	negative	Hangzhou	2023.3
5	pet hospital	Spring	＞6months	2-3time/year	negative	Hangzhou	2023.3
6	pet hospital	Spring	＞6months	2-3time/year	negative	Hangzhou	2023.3
7	pet hospital	Spring	＞6months	2-3time/year	negative	Hangzhou	2023.3
8	pet hospital	Spring	＞6months	2-3time/year	negative	Hangzhou	2023.3
9	pet hospital	Spring	＞6months	2-3time/year	negative	Hangzhou	2023.3
10	pet hospital	Spring	＞6months	2-3time/year	negative	Hangzhou	2023.3
11	pet store	Spring	≤6month	≥4time/year	negative	Hangzhou	2023.3
12	pet store	Spring	≤6month	≥4time/year	positive	Hangzhou	2023.3	+
13	pet store	Spring	≤6month	≥4time/year	positive	Hangzhou	2023.3	+
14	pet store	Spring	≤6month	≥4time/year	negative	Hangzhou	2023.3
15	pet store	Spring	≤6month	≥4time/year	negative	Hangzhou	2023.3
16	pet store	Spring	≤6month	≥4time/year	negative	Hangzhou	2023.3
17	pet store	Spring	≤6month	≥4time/year	negative	Hangzhou	2023.3
18	pet store	Spring	≤6month	≥4time/year	negative	Hangzhou	2023.3
19	pet store	Spring	＞6months	≥4time/year	negative	Hangzhou	2023.3
20	pet store	Spring	＞6months	≥4time/year	negative	Hangzhou	2023.3
21	pet store	Spring	≤6month	≥4time/year	negative	Hangzhou	2023.3
22	pet store	Spring	≤6month	≥4time/year	negative	Hangzhou	2023.3
23	pet store	Spring	＞6months	≥4time/year	negative	Hangzhou	2023.3
24	pet store	Spring	≤6month	≥4time/year	negative	Hangzhou	2023.3
25	pet store	Spring	≤6month	≥4time/year	negative	Hangzhou	2023.3
26	pet store	Spring	≤6month	≥4time/year	negative	Hangzhou	2023.3
27	pet store	Spring	≤6month	≥4time/year	negative	Hangzhou	2023.3
28	pet store	Spring	≤6month	≥4time/year	negative	Hangzhou	2023.3
29	pet store	Spring	≤6month	≥4time/year	negative	Hangzhou	2023.3
30	pet store	Spring	≤6month	≥4time/year	negative	Hangzhou	2023.3
31	pet store	Spring	≤6month	≥4time/year	negative	Hangzhou	2023.3
32	pet store	Spring	≤6month	≥4time/year	negative	Hangzhou	2023.3
33	pet store	Spring	≤6month	≥4time/year	negative	Hangzhou	2023.3
34	pet store	Spring	≤6month	≥4time/year	negative	Hangzhou	2023.3
35	pet store	Spring	≤6month	≥4time/year	negative	Hangzhou	2023.3
36	pet store	Spring	≤6month	≥4time/year	negative	Hangzhou	2023.3
37	pet store	Spring	≤6month	≥4time/year	negative	Hangzhou	2023.3
38	pet store	Spring	≤6month	≥4time/year	negative	Hangzhou	2023.3
39	pet store	Spring	≤6month	≥4time/year	negative	Hangzhou	2023.3
40	pet store	Spring	≤6month	≥4time/year	negative	Hangzhou	2023.3
41	pet store	Spring	＞6months	≥4time/year	negative	Hangzhou	2023.3
42	pet store	Spring	≤6month	≥4time/year	negative	Hangzhou	2023.3
43	pet store	Spring	≤6month	≥4time/year	negative	Hangzhou	2023.3
44	pet store	Spring	≤6month	≥4time/year	negative	Hangzhou	2023.3
45	pet store	Spring	≤6month	≥4time/year	negative	Hangzhou	2023.3
46	pet store	Spring	≤6month	≥4time/year	negative	Hangzhou	2023.3
47	pet store	Spring	≤6month	≥4time/year	negative	Hangzhou	2023.3
48	stray animal shelter	Spring	＞6months	≥4time/year	negative	Hangzhou	2023.3
49	stray animal shelter	Spring	＞6months	≥4time/year	negative	Hangzhou	2023.3
50	residensial community	Spring	＞6months	2-3time/year	negative	Hangzhou	2023.4
51	residensial community	Spring	＞6months	2-3time/year	negative	Hangzhou	2023.4
52	residensial community	Spring	＞6months	2-3time/year	negative	Hangzhou	2023.4
53	residensial community	Spring	＞6months	2-3time/year	negative	Hangzhou	2023.4
54	residensial community	Spring	＞6months	2-3time/year	negative	Hangzhou	2023.4
55	residensial community	Spring	＞6months	2-3time/year	negative	Hangzhou	2023.4
56	residensial community	Spring	＞6months	2-3time/year	negative	Hangzhou	2023.4
57	residensial community	Spring	＞6months	2-3time/year	negative	Hangzhou	2023.4
58	residensial community	Spring	≤6month	2-3time/year	negative	Hangzhou	2023.4
59	residensial community	Spring	＞6months	2-3time/year	negative	Hangzhou	2023.4
60	residensial community	Spring	≤6month	no deworming	negative	Hangzhou	2023.4
61	residensial community	Spring	＞6months	2-3time/year	negative	Hangzhou	2023.4
62	residensial community	Spring	＞6months	2-3time/year	negative	Hangzhou	2023.4
63	residensial community	Spring	＞6months	2-3time/year	negative	Hangzhou	2023.4
64	residensial community	Spring	＞6months	2-3time/year	negative	Hangzhou	2023.4
65	residensial community	Spring	＞6months	2-3time/year	negative	Hangzhou	2023.4
66	residensial community	Spring	＞6months	2-3time/year	negative	Hangzhou	2023.4
67	residensial community	Spring	＞6months	no deworming	negative	Hangzhou	2023.4
68	residensial community	Spring	≤6month	2-3time/year	negative	Hangzhou	2023.4
69	residensial community	Spring	＞6months	2-3time/year	negative	Hangzhou	2023.4
70	residensial community	Spring	＞6months	2-3time/year	negative	Hangzhou	2023.4
71	residensial community	Spring	＞6months	2-3time/year	negative	Hangzhou	2023.4
72	residensial community	Spring	＞6months	2-3time/year	negative	Hangzhou	2023.4
73	residensial community	Spring	＞6months	2-3time/year	negative	Hangzhou	2023.4
74	residensial community	Spring	＞6months	no deworming	negative	Hangzhou	2023.4
75	residensial community	Spring	＞6months	2-3time/year	negative	Hangzhou	2023.4
76	residensial community	Spring	＞6months	2-3time/year	negative	Hangzhou	2023.4
77	residensial community	Spring	＞6months	2-3time/year	negative	Ningbo	2023.4
78	residensial community	Spring	＞6months	2-3time/year	negative	Ningbo	2023.4
79	residensial community	Spring	＞6months	2-3time/year	negative	Ningbo	2023.4
80	residensial community	Spring	＞6months	2-3time/year	negative	Ningbo	2023.4
81	residensial community	Spring	＞6months	2-3time/year	negative	Ningbo	2023.4
82	residensial community	Spring	＞6months	≥4time/year	negative	Ningbo	2023.4
83	pet store	Spring	≤6month	≥4time/year	negative	Hangzhou	2023.4
84	pet store	Spring	≤6month	≥4time/year	negative	Hangzhou	2023.4
85	pet store	Spring	≤6month	≥4time/year	negative	Hangzhou	2023.4
86	pet store	Spring	＞6months	≥4time/year	negative	Hangzhou	2023.4
87	pet store	Spring	≤6month	≥4time/year	negative	Hangzhou	2023.4
88	pet store	Spring	≤6month	≥4time/year	negative	Hangzhou	2023.4
89	pet store	Spring	≤6month	≥4time/year	negative	Hangzhou	2023.4		+
90	pet store	Spring	≤6month	≥4time/year	negative	Hangzhou	2023.4
91	pet store	Spring	≤6month	≥4time/year	negative	Hangzhou	2023.4
92	pet store	Spring	≤6month	≥4time/year	negative	Hangzhou	2023.4
93	pet store	Spring	≤6month	≥4time/year	negative	Hangzhou	2023.4
94	pet store	Spring	≤6month	≥4time/year	negative	Hangzhou	2023.4
95	pet store	Spring	＞6months	≥4time/year	negative	Hangzhou	2023.4
96	pet store	Spring	≤6month	≥4time/year	negative	Hangzhou	2023.4
97	pet store	Spring	≤6month	≥4time/year	negative	Hangzhou	2023.4
98	pet store	Spring	≤6month	≥4time/year	negative	Hangzhou	2023.4
99	pet store	Spring	≤6month	≥4time/year	negative	Hangzhou	2023.4
100	pet store	Spring	≤6month	≥4time/year	negative	Hangzhou	2023.4
101	pet store	Spring	≤6month	≥4time/year	negative	Hangzhou	2023.4
102	pet store	Spring	≤6month	≥4time/year	negative	Hangzhou	2023.4
103	pet store	Spring	≤6month	≥4time/year	negative	Hangzhou	2023.4
104	pet store	Spring	≤6month	≥4time/year	negative	Hangzhou	2023.4
105	pet store	Spring	≤6month	≥4time/year	negative	Hangzhou	2023.4
106	pet store	Spring	≤6month	≥4time/year	negative	Hangzhou	2023.4
107	pet store	Spring	≤6month	≥4time/year	negative	Hangzhou	2023.4
108	pet store	Spring	≤6month	≥4time/year	negative	Hangzhou	2023.4
109	pet store	Spring	≤6month	≥4time/year	positive	Hangzhou	2023.4	+
110	pet store	Spring	≤6month	≥4time/year	negative	Hangzhou	2023.4
111	pet store	Spring	≤6month	≥4time/year	negative	Hangzhou	2023.4
112	pet store	Spring	≤6month	≥4time/year	positive	Hangzhou	2023.4	+
113	pet store	Spring	＞6months	2-3time/year	negative	Hangzhou	2023.4
114	pet store	Spring	＞6months	2-3time/year	negative	Hangzhou	2023.4
115	pet store	Spring	＞6months	2-3time/year	negative	Hangzhou	2023.4
116	pet store	Spring	＞6months	2-3time/year	negative	Hangzhou	2023.4
117	pet store	Spring	＞6months	2-3time/year	negative	Hangzhou	2023.4
118	pet store	Spring	＞6months	2-3time/year	negative	Hangzhou	2023.4
119	pet store	Spring	＞6months	2-3time/year	negative	Hangzhou	2023.4
120	pet store	Spring	＞6months	2-3time/year	negative	Hangzhou	2023.4
121	pet store	Spring	＞6months	2-3time/year	negative	Hangzhou	2023.4
122	pet store	Spring	＞6months	2-3time/year	negative	Hangzhou	2023.4
123	pet store	Spring	＞6months	2-3time/year	negative	Hangzhou	2023.4
124	pet store	Spring	＞6months	2-3time/year	negative	Hangzhou	2023.4
125	pet store	Spring	＞6months	2-3time/year	negative	Hangzhou	2023.4
126	pet store	Spring	＞6months	2-3time/year	negative	Hangzhou	2023.4
127	pet store	Spring	≤6month	≥4time/year	negative	Hangzhou	2023.4
128	pet store	Spring	＞6months	≥4time/year	negative	Hangzhou	2023.4
129	pet store	Spring	≤6month	≥4time/year	negative	Hangzhou	2023.4
130	pet store	Spring	≤6month	≥4time/year	negative	Hangzhou	2023.4
131	pet store	Spring	＞6months	≥4time/year	negative	Hangzhou	2023.4
132	pet store	Spring	≤6month	≥4time/year	negative	Hangzhou	2023.4
133	pet store	Spring	≤6month	≥4time/year	negative	Hangzhou	2023.4
134	pet store	Spring	≤6month	≥4time/year	negative	Hangzhou	2023.4
135	pet store	Spring	≤6month	≥4time/year	negative	Hangzhou	2023.4
136	pet store	Spring	≤6month	≥4time/year	negative	Hangzhou	2023.4
137	pet store	Spring	≤6month	≥4time/year	negative	Hangzhou	2023.4
138	pet store	Spring	≤6month	≥4time/year	negative	Hangzhou	2023.4
139	pet store	Spring	＞6months	≥4time/year	negative	Hangzhou	2023.4
140	stray animal shelter	Spring	NA	2-3time/year	negative	Hangzhou	2023.4			+
141	stray animal shelter	Spring	NA	2-3time/year	negative	Hangzhou	2023.4
142	stray animal shelter	Spring	NA	2-3time/year	negative	Hangzhou	2023.4
143	stray animal shelter	Spring	NA	2-3time/year	negative	Hangzhou	2023.4
144	stray animal shelter	Spring	NA	2-3time/year	negative	Hangzhou	2023.4
145	stray animal shelter	Spring	NA	2-3time/year	negative	Hangzhou	2023.4
146	stray animal shelter	Spring	NA	2-3time/year	negative	Hangzhou	2023.4
147	stray animal shelter	Spring	NA	2-3time/year	negative	Hangzhou	2023.4
148	stray animal shelter	Spring	NA	2-3time/year	negative	Hangzhou	2023.4
149	stray animal shelter	Spring	NA	2-3time/year	negative	Hangzhou	2023.4
150	stray animal shelter	Spring	NA	2-3time/year	negative	Hangzhou	2023.4
151	stray animal shelter	Spring	NA	2-3time/year	negative	Hangzhou	2023.4
152	stray animal shelter	Spring	NA	2-3time/year	negative	Hangzhou	2023.4
153	stray animal shelter	Spring	NA	2-3time/year	negative	Hangzhou	2023.4
154	stray animal shelter	Spring	NA	2-3time/year	negative	Hangzhou	2023.4
155	stray animal shelter	Spring	NA	2-3time/year	negative	Hangzhou	2023.4			+	+
156	stray animal shelter	Spring	NA	2-3time/year	negative	Hangzhou	2023.4			+
157	stray animal shelter	Spring	NA	2-3time/year	negative	Hangzhou	2023.4
158	stray animal shelter	Spring	NA	2-3time/year	negative	Hangzhou	2023.4			+
159	stray animal shelter	Spring	NA	2-3time/year	negative	Hangzhou	2023.4			+
160	stray animal shelter	Spring	NA	2-3time/year	negative	Hangzhou	2023.4			+	+
161	stray animal shelter	Spring	NA	2-3time/year	negative	Hangzhou	2023.4			+
162	stray animal shelter	Spring	NA	2-3time/year	negative	Hangzhou	2023.4
163	stray animal shelter	Spring	NA	2-3time/year	negative	Hangzhou	2023.4
164	stray animal shelter	Spring	NA	2-3time/year	negative	Hangzhou	2023.4				+
165	stray animal shelter	Spring	NA	2-3time/year	negative	Hangzhou	2023.4
166	stray animal shelter	Spring	NA	2-3time/year	negative	Hangzhou	2023.4
167	stray animal shelter	Spring	NA	2-3time/year	negative	Hangzhou	2023.4
168	stray animal shelter	Spring	NA	2-3time/year	negative	Hangzhou	2023.4
169	stray animal shelter	Spring	NA	2-3time/year	negative	Hangzhou	2023.4
170	stray animal shelter	Spring	NA	2-3time/year	negative	Hangzhou	2023.4			+
171	stray animal shelter	Spring	NA	2-3time/year	negative	Hangzhou	2023.4
172	stray animal shelter	Spring	NA	2-3time/year	negative	Hangzhou	2023.4
173	stray animal shelter	Spring	NA	2-3time/year	negative	Hangzhou	2023.4
174	stray animal shelter	Spring	NA	2-3time/year	negative	Hangzhou	2023.4
175	stray animal shelter	Spring	NA	2-3time/year	negative	Hangzhou	2023.4				+
176	stray animal shelter	Spring	NA	2-3time/year	negative	Hangzhou	2023.4			+	+
177	stray animal shelter	Spring	NA	2-3time/year	negative	Hangzhou	2023.4			+
178	stray animal shelter	Spring	NA	2-3time/year	negative	Hangzhou	2023.4
179	stray animal shelter	Spring	NA	2-3time/year	negative	Hangzhou	2023.4
180	stray animal shelter	Spring	NA	2-3time/year	negative	Hangzhou	2023.4
181	stray animal shelter	Spring	NA	2-3time/year	negative	Hangzhou	2023.4			+	+
182	stray animal shelter	Spring	NA	2-3time/year	negative	Hangzhou	2023.4			+
183	stray animal shelter	Spring	NA	2-3time/year	negative	Hangzhou	2023.4
184	stray animal shelter	Spring	NA	2-3time/year	negative	Hangzhou	2023.4
185	stray animal shelter	Spring	NA	2-3time/year	negative	Hangzhou	2023.4			+
186	stray animal shelter	Spring	NA	2-3time/year	negative	Hangzhou	2023.4			+	+
187	stray animal shelter	Spring	NA	2-3time/year	negative	Hangzhou	2023.4			+
188	stray animal shelter	Spring	NA	2-3time/year	negative	Hangzhou	2023.4			+
189	stray animal shelter	Spring	NA	2-3time/year	negative	Hangzhou	2023.4			+	+
190	stray animal shelter	Spring	NA	2-3time/year	negative	Hangzhou	2023.4			+
191	stray animal shelter	Spring	NA	2-3time/year	negative	Hangzhou	2023.4
192	stray animal shelter	Spring	NA	2-3time/year	negative	Hangzhou	2023.4
193	stray animal shelter	Spring	NA	2-3time/year	negative	Hangzhou	2023.4
194	stray animal shelter	Spring	NA	2-3time/year	negative	Hangzhou	2023.4			+
195	stray animal shelter	Spring	NA	2-3time/year	negative	Hangzhou	2023.4
196	pet store	Spring	≤6month	≥4time/year	positive	Jinhua	2023.5	+
197	pet store	Spring	≤6month	≥4time/year	positive	Jinhua	2023.5	+
198	pet store	Spring	≤6month	≥4time/year	negative	Jinhua	2023.5
199	pet store	Spring	≤6month	≥4time/year	negative	Jinhua	2023.5
200	pet store	Spring	≤6month	≥4time/year	negative	Jinhua	2023.5
201	pet store	Spring	≤6month	≥4time/year	positive	Jinhua	2023.5	+
202	pet store	Spring	≤6month	≥4time/year	negative	Jinhua	2023.5
203	pet store	Spring	≤6month	≥4time/year	negative	Jinhua	2023.5
204	pet store	Spring	≤6month	no deworming	negative	Wenzhou	2023.5
205	pet store	Spring	≤6month	no deworming	positive	Wenzhou	2023.5	+
206	pet store	Spring	≤6month	no deworming	positive	Wenzhou	2023.5	+
207	pet store	Spring	≤6month	no deworming	positive	Wenzhou	2023.5	+
208	pet store	Spring	≤6month	no deworming	negative	Wenzhou	2023.5
209	pet store	Spring	≤6month	NA	positive	Wenzhou	2023.5	+
210	pet store	Spring	≤6month	no deworming	negative	Wenzhou	2023.5
211	pet store	Spring	≤6month	no deworming	positive	Wenzhou	2023.5	+
212	pet store	Spring	≤6month	no deworming	negative	Wenzhou	2023.5
213	pet store	Spring	≤6month	no deworming	negative	Wenzhou	2023.5
214	pet store	Spring	≤6month	NA	positive	Wenzhou	2023.5	+
215	pet store	Spring	≤6month	NA	positive	Wenzhou	2023.5	+
216	pet store	Spring	≤6month	no deworming	positive	Wenzhou	2023.5	+
217	pet store	Spring	≤6month	no deworming	negative	Wenzhou	2023.5
218	pet store	Spring	≤6month	no deworming	positive	Wenzhou	2023.5	+
219	pet store	Spring	≤6month	no deworming	positive	Wenzhou	2023.5	+
220	pet store	Spring	≤6month	no deworming	negative	Wenzhou	2023.5
221	pet store	Spring	≤6month	no deworming	negative	Wenzhou	2023.5
222	pet store	Spring	≤6month	no deworming	negative	Wenzhou	2023.5
223	pet store	Spring	≤6month	no deworming	negative	Wenzhou	2023.5
224	pet store	Spring	≤6month	NA	positive	Wenzhou	2023.5	+
225	pet store	Spring	≤6month	NA	positive	Wenzhou	2023.5	+
226	pet store	Spring	≤6month	NA	positive	Wenzhou	2023.5	+
227	pet store	Spring	≤6month	NA	positive	Wenzhou	2023.5	+
228	pet store	Spring	≤6month	no deworming	negative	Wenzhou	2023.5
229	pet store	Spring	≤6month	no deworming	negative	Wenzhou	2023.5
230	pet store	Spring	≤6month	no deworming	negative	Wenzhou	2023.5
231	pet store	Spring	≤6month	no deworming	positive	Wenzhou	2023.5	+
232	pet store	Spring	≤6month	no deworming	negative	Wenzhou	2023.5
233	pet store	Spring	≤6month	no deworming	negative	Wenzhou	2023.5
234	pet store	Spring	≤6month	no deworming	negative	Wenzhou	2023.5
235	pet store	Spring	≤6month	no deworming	negative	Wenzhou	2023.5
236	pet store	Spring	≤6month	NA	positive	Wenzhou	2023.5	+
237	pet store	Spring	≤6month	NA	positive	Wenzhou	2023.5	+
238	pet store	Spring	≤6month	no deworming	negative	Wenzhou	2023.5
239	pet store	Spring	≤6month	no deworming	negative	Wenzhou	2023.5
240	pet store	Spring	≤6month	no deworming	positive	Wenzhou	2023.5	+
241	pet store	Spring	≤6month	no deworming	negative	Wenzhou	2023.5
242	pet store	Spring	≤6month	no deworming	positive	Wenzhou	2023.5	+
243	pet store	Spring	≤6month	NA	negative	Wenzhou	2023.5
244	pet store	Spring	≤6month	NA	negative	Wenzhou	2023.5
245	pet store	Spring	≤6month	no deworming	negative	Wenzhou	2023.5
246	pet store	Spring	≤6month	no deworming	positive	Wenzhou	2023.5	+
247	pet store	Spring	≤6month	≥4time/year	negative	Ningbo	2023.5
248	pet store	Spring	≤6month	≥4time/year	negative	Ningbo	2023.5
249	pet store	Spring	≤6month	≥4time/year	negative	Ningbo	2023.5
250	pet store	Spring	≤6month	≥4time/year	negative	Ningbo	2023.5
251	pet store	Spring	≤6month	≥4time/year	negative	Ningbo	2023.5
252	pet store	Spring	≤6month	≥4time/year	negative	Ningbo	2023.5
253	pet store	Spring	≤6month	≥4time/year	negative	Ningbo	2023.5
254	pet store	Spring	≤6month	≥4time/year	negative	Ningbo	2023.5
255	pet store	Spring	≤6month	≥4time/year	negative	Ningbo	2023.5
256	pet store	Spring	≤6month	≥4time/year	negative	Ningbo	2023.5
257	pet store	Spring	≤6month	≥4time/year	negative	Ningbo	2023.5
258	pet store	Spring	≤6month	≥4time/year	negative	Ningbo	2023.5
259	pet store	Spring	≤6month	≥4time/year	negative	Ningbo	2023.5
260	pet store	Spring	≤6month	≥4time/year	negative	Ningbo	2023.5
261	pet store	Spring	≤6month	≥4time/year	negative	Ningbo	2023.5
262	pet store	Spring	≤6month	≥4time/year	negative	Ningbo	2023.5
263	pet store	Spring	≤6month	≥4time/year	negative	Ningbo	2023.5
264	pet store	Spring	≤6month	≥4time/year	negative	Ningbo	2023.5
265	pet store	Spring	≤6month	≥4time/year	negative	Ningbo	2023.5
266	pet store	Spring	≤6month	≥4time/year	negative	Ningbo	2023.5
267	pet store	Spring	≤6month	≥4time/year	negative	Ningbo	2023.5
268	pet store	Spring	≤6month	≥4time/year	positive	Jinhua	2023.5	+
269	pet store	Spring	≤6month	≥4time/year	positive	Jinhua	2023.5	+
270	pet store	Spring	≤6month	≥4time/year	negative	Jinhua	2023.5
271	pet store	Spring	≤6month	≥4time/year	negative	Jinhua	2023.5
272	pet store	Spring	≤6month	≥4time/year	negative	Jinhua	2023.5
273	pet store	Spring	≤6month	≥4time/year	positive	Jinhua	2023.5	+
274	pet store	Spring	≤6month	≥4time/year	negative	Jinhua	2023.5
275	pet store	Spring	≤6month	≥4time/year	negative	Jinhua	2023.5
276	stray animal shelter	Spring	＞6months	2-3time/year	negative	Hangzhou	2023.5
277	stray animal shelter	Spring	＞6months	2-3time/year	negative	Hangzhou	2023.5
278	stray animal shelter	Spring	＞6months	2-3time/year	negative	Hangzhou	2023.5
279	stray animal shelter	Spring	NA	2-3time/year	negative	Hangzhou	2023.5
280	stray animal shelter	Spring	NA	2-3time/year	negative	Hangzhou	2023.5
281	stray animal shelter	Spring	NA	2-3time/year	negative	Hangzhou	2023.5
282	stray animal shelter	Spring	NA	2-3time/year	negative	Hangzhou	2023.5
283	stray animal shelter	Spring	＞6months	2-3time/year	negative	Hangzhou	2023.5
284	stray animal shelter	Spring	＞6months	2-3time/year	negative	Hangzhou	2023.5
285	stray animal shelter	Spring	＞6months	2-3time/year	negative	Hangzhou	2023.5
286	stray animal shelter	Spring	＞6months	2-3time/year	negative	Hangzhou	2023.5
287	stray animal shelter	Spring	＞6months	2-3time/year	negative	Hangzhou	2023.5
288	stray animal shelter	Spring	＞6months	2-3time/year	negative	Hangzhou	2023.5
289	stray animal shelter	Spring	＞6months	2-3time/year	negative	Hangzhou	2023.5
290	stray animal shelter	Spring	＞6months	2-3time/year	negative	Hangzhou	2023.5
291	stray animal shelter	Spring	＞6months	2-3time/year	negative	Hangzhou	2023.5
292	stray animal shelter	Spring	＞6months	2-3time/year	negative	Hangzhou	2023.5
293	stray animal shelter	Spring	＞6months	2-3time/year	negative	Hangzhou	2023.5
294	stray animal shelter	Spring	＞6months	2-3time/year	negative	Hangzhou	2023.5
295	stray animal shelter	Spring	NA	2-3time/year	negative	Hangzhou	2023.5
296	stray animal shelter	Spring	＞6months	2-3time/year	positive	Hangzhou	2023.5	+
297	stray animal shelter	Spring	＞6months	2-3time/year	positive	Hangzhou	2023.5	+
298	stray animal shelter	Spring	NA	2-3time/year	negative	Hangzhou	2023.5
299	stray animal shelter	Spring	NA	2-3time/year	negative	Hangzhou	2023.5
300	stray animal shelter	Spring	NA	2-3time/year	negative	Hangzhou	2023.5
301	stray animal shelter	Spring	＞6months	2-3time/year	negative	Hangzhou	2023.5
302	stray animal shelter	Spring	＞6months	2-3time/year	negative	Hangzhou	2023.5
303	stray animal shelter	Spring	＞6months	2-3time/year	negative	Hangzhou	2023.5
304	stray animal shelter	Spring	NA	2-3time/year	negative	Hangzhou	2023.5
305	stray animal shelter	Spring	＞6months	2-3time/year	negative	Hangzhou	2023.5
306	stray animal shelter	Spring	＞6months	2-3time/year	negative	Hangzhou	2023.5
307	stray animal shelter	Spring	＞6months	2-3time/year	negative	Hangzhou	2023.5
308	stray animal shelter	Spring	＞6months	2-3time/year	positive	Hangzhou	2023.5	+
309	stray animal shelter	Spring	＞6months	2-3time/year	negative	Hangzhou	2023.5
310	stray animal shelter	Spring	＞6months	2-3time/year	positive	Hangzhou	2023.5	+
311	stray animal shelter	Spring	＞6months	2-3time/year	negative	Hangzhou	2023.5
312	stray animal shelter	Spring	＞6months	2-3time/year	negative	Shaoxing	2023.5			+
313	stray animal shelter	Spring	＞6months	2-3time/year	negative	Shaoxing	2023.5			+
314	stray animal shelter	Spring	＞6months	2-3time/year	negative	Shaoxing	2023.5			+
315	stray animal shelter	Spring	＞6months	2-3time/year	negative	Shaoxing	2023.5
316	stray animal shelter	Spring	＞6months	2-3time/year	negative	Shaoxing	2023.5
317	stray animal shelter	Spring	＞6months	2-3time/year	negative	Shaoxing	2023.5
318	stray animal shelter	Spring	＞6months	2-3time/year	negative	Shaoxing	2023.5
319	stray animal shelter	Spring	＞6months	2-3time/year	negative	Shaoxing	2023.5
320	stray animal shelter	Spring	＞6months	2-3time/year	negative	Shaoxing	2023.5			+
321	stray animal shelter	Spring	＞6months	2-3time/year	negative	Shaoxing	2023.5
322	stray animal shelter	Spring	＞6months	2-3time/year	negative	Shaoxing	2023.5
323	stray animal shelter	Spring	＞6months	2-3time/year	negative	Shaoxing	2023.5
324	stray animal shelter	Spring	＞6months	2-3time/year	negative	Shaoxing	2023.5
325	stray animal shelter	Spring	＞6months	2-3time/year	negative	Shaoxing	2023.5
326	stray animal shelter	Spring	＞6months	2-3time/year	negative	Shaoxing	2023.5
327	stray animal shelter	Spring	＞6months	2-3time/year	negative	Shaoxing	2023.5
328	stray animal shelter	Spring	＞6months	2-3time/year	negative	Shaoxing	2023.5
329	stray animal shelter	Spring	＞6months	2-3time/year	negative	Shaoxing	2023.5
330	stray animal shelter	Spring	＞6months	2-3time/year	negative	Shaoxing	2023.5
331	stray animal shelter	Spring	＞6months	2-3time/year	negative	Shaoxing	2023.5
332	stray animal shelter	Spring	＞6months	2-3time/year	negative	Shaoxing	2023.5
333	stray animal shelter	Spring	≤6month	2-3time/year	negative	Shaoxing	2023.5
334	stray animal shelter	Spring	＞6months	2-3time/year	negative	Shaoxing	2023.5
335	stray animal shelter	Spring	NA	2-3time/year	negative	Shaoxing	2023.5
336	stray animal shelter	Spring	NA	2-3time/year	negative	Shaoxing	2023.5
337	stray animal shelter	Spring	NA	2-3time/year	negative	Shaoxing	2023.5
338	stray animal shelter	Spring	NA	2-3time/year	negative	Shaoxing	2023.5
339	stray animal shelter	Spring	≤6month	2-3time/year	negative	Shaoxing	2023.5			+
340	stray animal shelter	Spring	＞6months	2-3time/year	negative	Shaoxing	2023.5
341	stray animal shelter	Spring	≤6month	2-3time/year	negative	Shaoxing	2023.5
342	stray animal shelter	Spring	≤6month	2-3time/year	negative	Shaoxing	2023.5
343	stray animal shelter	Spring	＞6months	2-3time/year	negative	Shaoxing	2023.5
344	stray animal shelter	Spring	＞6months	2-3time/year	negative	Shaoxing	2023.5
345	stray animal shelter	Spring	＞6months	2-3time/year	negative	Shaoxing	2023.5
346	stray animal shelter	Spring	NA	no deworming	negative	Shaoxing	2023.5
347	stray animal shelter	Spring	NA	no deworming	negative	Shaoxing	2023.5
348	stray animal shelter	Spring	NA	no deworming	negative	Shaoxing	2023.5
349	stray animal shelter	Spring	NA	no deworming	negative	Shaoxing	2023.5
350	stray animal shelter	Spring	NA	no deworming	negative	Shaoxing	2023.5
351	stray animal shelter	Spring	NA	no deworming	negative	Shaoxing	2023.5
352	stray animal shelter	Spring	NA	no deworming	negative	Shaoxing	2023.5
353	stray animal shelter	Spring	NA	no deworming	negative	Shaoxing	2023.5
354	stray animal shelter	Spring	NA	no deworming	negative	Shaoxing	2023.5
355	stray animal shelter	Spring	NA	no deworming	negative	Shaoxing	2023.5
356	stray animal shelter	Spring	＞6months	2-3time/year	negative	Shaoxing	2023.5
357	stray animal shelter	Spring	＞6months	2-3time/year	negative	Shaoxing	2023.5
358	stray animal shelter	Spring	＞6months	2-3time/year	negative	Shaoxing	2023.5
359	stray animal shelter	Spring	＞6months	2-3time/year	negative	Shaoxing	2023.5
360	stray animal shelter	Spring	＞6months	2-3time/year	negative	Shaoxing	2023.5
361	stray animal shelter	Spring	＞6months	2-3time/year	negative	Shaoxing	2023.5
362	pet hospital	Summer	＞6months	2-3time/year	negative	Huzhou	2023.6
363	pet hospital	Summer	＞6months	2-3time/year	negative	Huzhou	2023.6
364	pet hospital	Summer	＞6months	2-3time/year	negative	Huzhou	2023.6
365	pet hospital	Summer	＞6months	2-3time/year	negative	Huzhou	2023.6
366	pet hospital	Summer	＞6months	2-3time/year	negative	Huzhou	2023.6
367	pet hospital	Summer	＞6months	2-3time/year	negative	Huzhou	2023.6
368	pet hospital	Summer	＞6months	2-3time/year	negative	Huzhou	2023.6
369	pet hospital	Summer	＞6months	2-3time/year	negative	Huzhou	2023.6
370	pet hospital	Summer	＞6months	2-3time/year	negative	Huzhou	2023.6
371	pet hospital	Summer	＞6months	2-3time/year	negative	Huzhou	2023.6
372	pet hospital	Summer	＞6months	2-3time/year	negative	Huzhou	2023.6
373	pet hospital	Summer	＞6months	2-3time/year	negative	Huzhou	2023.6
374	pet store	Summer	≤6month	≥4time/year	negative	Huzhou	2023.6
375	pet store	Summer	＞6months	≥4time/year	negative	Huzhou	2023.6
376	pet store	Summer	≤6month	≥4time/year	negative	Huzhou	2023.6
377	pet store	Summer	＞6months	≥4time/year	negative	Huzhou	2023.6
378	pet store	Summer	＞6months	≥4time/year	negative	Huzhou	2023.6
379	stray animal shelter	Summer	NA	NA	negative	Huzhou	2023.6
380	stray animal shelter	Summer	NA	NA	negative	Huzhou	2023.6
381	pet store	Summer	≤6month	≥4time/year	negative	Jinhua	2023.6
382	pet store	Summer	≤6month	≥4time/year	negative	Jinhua	2023.6
383	pet store	Summer	≤6month	≥4time/year	negative	Jinhua	2023.6
384	pet store	Summer	≤6month	≥4time/year	negative	Jinhua	2023.6
385	pet store	Summer	＞6months	≥4time/year	negative	Jinhua	2023.6
386	pet store	Summer	＞6months	≥4time/year	negative	Jinhua	2023.6
387	pet store	Summer	≤6month	≥4time/year	negative	Jinhua	2023.6
388	pet store	Summer	＞6months	≥4time/year	negative	Jinhua	2023.6
389	pet store	Summer	＞6months	≥4time/year	negative	Zhoushan	2023.6
390	pet store	Summer	＞6months	≥4time/year	negative	Zhoushan	2023.6
391	pet store	Summer	＞6months	≥4time/year	negative	Zhoushan	2023.6
392	pet store	Summer	＞6months	≥4time/year	negative	Zhoushan	2023.6
393	pet store	Summer	＞6months	≥4time/year	negative	Zhoushan	2023.6
394	pet store	Summer	＞6months	≥4time/year	negative	Zhoushan	2023.6
395	pet store	Summer	＞6months	≥4time/year	negative	Zhoushan	2023.6
396	pet store	Summer	＞6months	≥4time/year	negative	Zhoushan	2023.6
397	pet store	Summer	＞6months	≥4time/year	negative	Zhoushan	2023.6
398	pet store	Summer	＞6months	≥4time/year	negative	Zhoushan	2023.6
399	pet store	Summer	＞6months	≥4time/year	negative	Zhoushan	2023.6
400	pet store	Summer	＞6months	≥4time/year	negative	Zhoushan	2023.6
401	stray animal shelter	Summer	＞6months	≤1time/year	negative	Taizhou	2023.6
402	stray animal shelter	Summer	＞6months	≤1time/year	negative	Taizhou	2023.6
403	stray animal shelter	Summer	＞6months	≤1time/year	negative	Taizhou	2023.6
404	stray animal shelter	Summer	＞6months	≤1time/year	negative	Taizhou	2023.6
405	stray animal shelter	Summer	＞6months	≤1time/year	negative	Taizhou	2023.6
406	stray animal shelter	Summer	＞6months	≤1time/year	negative	Taizhou	2023.6
407	stray animal shelter	Summer	≤6month	≤1time/year	negative	Taizhou	2023.6				+
408	stray animal shelter	Summer	＞6months	≤1time/year	negative	Taizhou	2023.6
409	stray animal shelter	Summer	＞6months	≤1time/year	negative	Taizhou	2023.6
410	stray animal shelter	Summer	＞6months	≤1time/year	negative	Taizhou	2023.6
411	stray animal shelter	Summer	≤6month	≤1time/year	negative	Taizhou	2023.6
412	stray animal shelter	Summer	≤6month	≤1time/year	negative	Taizhou	2023.6
413	stray animal shelter	Summer	≤6month	≤1time/year	negative	Taizhou	2023.6
414	stray animal shelter	Summer	＞6months	≤1time/year	negative	Taizhou	2023.6
415	stray animal shelter	Summer	≤6month	≤1time/year	negative	Taizhou	2023.6			+
416	stray animal shelter	Summer	＞6months	≤1time/year	negative	Taizhou	2023.6
417	stray animal shelter	Summer	＞6months	≤1time/year	negative	Taizhou	2023.6
418	stray animal shelter	Summer	＞6months	≤1time/year	negative	Taizhou	2023.6
419	stray animal shelter	Summer	＞6months	≤1time/year	negative	Taizhou	2023.6
420	stray animal shelter	Summer	＞6months	≤1time/year	negative	Taizhou	2023.6
421	stray animal shelter	Summer	＞6months	≤1time/year	negative	Taizhou	2023.6
422	stray animal shelter	Summer	＞6months	≤1time/year	negative	Taizhou	2023.6			+
423	stray animal shelter	Summer	＞6months	≤1time/year	negative	Taizhou	2023.6
424	stray animal shelter	Summer	＞6months	≤1time/year	negative	Taizhou	2023.6
425	stray animal shelter	Summer	＞6months	≤1time/year	negative	Taizhou	2023.6
426	stray animal shelter	Summer	＞6months	≤1time/year	negative	Taizhou	2023.6
427	stray animal shelter	Summer	＞6months	≤1time/year	negative	Taizhou	2023.6
428	stray animal shelter	Summer	＞6months	≤1time/year	negative	Taizhou	2023.6
429	stray animal shelter	Summer	＞6months	≤1time/year	negative	Taizhou	2023.6
430	stray animal shelter	Summer	＞6months	≤1time/year	negative	Taizhou	2023.6
431	stray animal shelter	Summer	＞6months	≤1time/year	negative	Taizhou	2023.6				+
432	stray animal shelter	Summer	＞6months	≤1time/year	negative	Taizhou	2023.6				+
433	stray animal shelter	Summer	＞6months	≤1time/year	negative	Taizhou	2023.6
434	pet store	Summer	≤6month	≥4time/year	negative	Wenzhou	2023.7
435	pet store	Summer	≤6month	≥4time/year	negative	Wenzhou	2023.7
436	pet store	Summer	≤6month	≥4time/year	negative	Wenzhou	2023.7
437	pet store	Summer	≤6month	≥4time/year	negative	Wenzhou	2023.7
438	pet store	Summer	≤6month	≥4time/year	negative	Wenzhou	2023.7
439	pet store	Summer	≤6month	≥4time/year	negative	Wenzhou	2023.7
440	pet store	Summer	≤6month	≥4time/year	negative	Wenzhou	2023.7
441	pet store	Summer	≤6month	≥4time/year	negative	Wenzhou	2023.7
442	pet store	Summer	≤6month	≥4time/year	negative	Wenzhou	2023.7
443	pet store	Summer	≤6month	≥4time/year	negative	Wenzhou	2023.7
444	pet store	Summer	≤6month	≥4time/year	negative	Wenzhou	2023.7
445	pet store	Summer	≤6month	≥4time/year	negative	Wenzhou	2023.7
446	pet store	Summer	≤6month	≥4time/year	negative	Wenzhou	2023.7
447	pet store	Summer	≤6month	≥4time/year	negative	Wenzhou	2023.7
448	pet store	Summer	≤6month	≥4time/year	negative	Wenzhou	2023.7
449	pet store	Summer	≤6month	≥4time/year	negative	Wenzhou	2023.7
450	pet store	Summer	≤6month	≥4time/year	negative	Wenzhou	2023.7
451	pet store	Summer	≤6month	≥4time/year	negative	Wenzhou	2023.7
452	pet store	Summer	≤6month	≥4time/year	negative	Wenzhou	2023.7
453	pet store	Summer	≤6month	≥4time/year	negative	Wenzhou	2023.7
454	pet store	Summer	≤6month	≥4time/year	negative	Wenzhou	2023.7
455	pet store	Summer	≤6month	≥4time/year	negative	Wenzhou	2023.7
456	pet store	Summer	≤6month	≥4time/year	negative	Wenzhou	2023.7
457	pet store	Summer	≤6month	≥4time/year	negative	Wenzhou	2023.7
458	pet store	Summer	≤6month	≥4time/year	negative	Wenzhou	2023.7
459	pet store	Summer	≤6month	≥4time/year	negative	Wenzhou	2023.7
460	pet store	Summer	＞6months	2-3time/year	negative	Wenzhou	2023.7
461	pet store	Summer	≤6month	≥4time/year	negative	Wenzhou	2023.7
462	pet store	Summer	≤6month	≥4time/year	negative	Wenzhou	2023.7
463	pet store	Summer	≤6month	≥4time/year	negative	Wenzhou	2023.7
464	pet store	Summer	≤6month	≥4time/year	negative	Wenzhou	2023.7
465	pet store	Summer	＞6months	2-3time/year	negative	Wenzhou	2023.7
466	pet store	Summer	≤6month	≥4time/year	negative	Wenzhou	2023.7
467	pet store	Summer	≤6month	≥4time/year	negative	Hangzhou	2023.7
468	pet store	Summer	≤6month	≥4time/year	negative	Hangzhou	2023.7
469	pet store	Summer	≤6month	≥4time/year	negative	Hangzhou	2023.7
470	pet store	Summer	≤6month	≥4time/year	negative	Hangzhou	2023.7
471	pet store	Summer	＞6months	≥4time/year	negative	Hangzhou	2023.7			+
472	pet store	Summer	＞6months	≥4time/year	negative	Hangzhou	2023.7
473	pet store	Summer	≤6month	≥4time/year	negative	Hangzhou	2023.7
474	pet store	Summer	≤6month	≥4time/year	negative	Hangzhou	2023.7
475	pet store	Summer	≤6month	≥4time/year	negative	Hangzhou	2023.7
476	pet store	Summer	≤6month	≥4time/year	negative	Hangzhou	2023.7
477	pet store	Summer	≤6month	≥4time/year	negative	Hangzhou	2023.7
478	pet store	Summer	≤6month	≥4time/year	negative	Hangzhou	2023.7
479	pet store	Summer	≤6month	≥4time/year	negative	Hangzhou	2023.7
480	pet store	Summer	≤6month	≥4time/year	negative	Hangzhou	2023.7
481	pet store	Summer	≤6month	≥4time/year	negative	Hangzhou	2023.7
482	pet store	Summer	≤6month	≥4time/year	negative	Hangzhou	2023.7
483	pet store	Summer	≤6month	≥4time/year	negative	Hangzhou	2023.7
484	pet store	Summer	≤6month	≥4time/year	negative	Hangzhou	2023.7
485	pet store	Summer	≤6month	≥4time/year	negative	Hangzhou	2023.7
486	pet store	Summer	＞6months	≥4time/year	negative	Hangzhou	2023.7
487	pet store	Summer	＞6months	≥4time/year	negative	Hangzhou	2023.7
488	pet store	Summer	＞6months	≥4time/year	negative	Hangzhou	2023.7
489	pet store	Summer	＞6months	≥4time/year	negative	Hangzhou	2023.7
490	pet store	Summer	＞6months	≥4time/year	negative	Hangzhou	2023.7
491	pet store	Summer	＞6months	≥4time/year	negative	Hangzhou	2023.7
492	stray animal shelter	Summer	NA	2-3time/year	negative	Shaoxing	2023.7			+
493	stray animal shelter	Summer	NA	2-3time/year	negative	Shaoxing	2023.7
494	stray animal shelter	Summer	NA	2-3time/year	negative	Shaoxing	2023.7
495	stray animal shelter	Summer	NA	2-3time/year	negative	Shaoxing	2023.7
496	stray animal shelter	Summer	NA	2-3time/year	negative	Shaoxing	2023.7
497	stray animal shelter	Summer	NA	2-3time/year	negative	Shaoxing	2023.7
498	stray animal shelter	Summer	NA	2-3time/year	negative	Shaoxing	2023.7
499	stray animal shelter	Summer	NA	2-3time/year	negative	Shaoxing	2023.7
500	stray animal shelter	Summer	NA	2-3time/year	negative	Shaoxing	2023.7
501	stray animal shelter	Summer	NA	2-3time/year	negative	Shaoxing	2023.7
502	stray animal shelter	Summer	NA	2-3time/year	negative	Shaoxing	2023.7
503	stray animal shelter	Summer	NA	2-3time/year	negative	Shaoxing	2023.7
504	stray animal shelter	Summer	NA	2-3time/year	negative	Shaoxing	2023.7
505	stray animal shelter	Summer	NA	2-3time/year	negative	Shaoxing	2023.7
506	stray animal shelter	Summer	NA	2-3time/year	negative	Shaoxing	2023.7
507	stray animal shelter	Summer	NA	2-3time/year	negative	Shaoxing	2023.7
508	stray animal shelter	Summer	NA	2-3time/year	negative	Shaoxing	2023.7
509	stray animal shelter	Summer	NA	2-3time/year	negative	Shaoxing	2023.7
510	stray animal shelter	Summer	NA	2-3time/year	negative	Shaoxing	2023.7
511	stray animal shelter	Summer	NA	2-3time/year	negative	Shaoxing	2023.7
512	stray animal shelter	Summer	NA	2-3time/year	negative	Shaoxing	2023.7
513	stray animal shelter	Summer	NA	2-3time/year	negative	Shaoxing	2023.7
514	stray animal shelter	Summer	NA	2-3time/year	negative	Shaoxing	2023.7
515	stray animal shelter	Summer	NA	2-3time/year	negative	Shaoxing	2023.7
516	stray animal shelter	Summer	NA	2-3time/year	negative	Shaoxing	2023.7
517	stray animal shelter	Summer	NA	2-3time/year	negative	Shaoxing	2023.7
518	stray animal shelter	Summer	NA	2-3time/year	negative	Shaoxing	2023.7
519	stray animal shelter	Summer	NA	2-3time/year	negative	Shaoxing	2023.7			+
520	stray animal shelter	Summer	NA	2-3time/year	negative	Shaoxing	2023.7
521	stray animal shelter	Summer	NA	2-3time/year	negative	Shaoxing	2023.7			+
522	stray animal shelter	Summer	NA	2-3time/year	negative	Shaoxing	2023.7
523	stray animal shelter	Summer	NA	2-3time/year	negative	Shaoxing	2023.7
524	stray animal shelter	Summer	NA	2-3time/year	negative	Shaoxing	2023.7
525	stray animal shelter	Summer	≤6month	2-3time/year	negative	Shaoxing	2023.7
526	stray animal shelter	Summer	NA	2-3time/year	negative	Shaoxing	2023.7
527	stray animal shelter	Summer	NA	2-3time/year	negative	Shaoxing	2023.7
528	stray animal shelter	Summer	＞6months	2-3time/year	negative	Shaoxing	2023.7
529	stray animal shelter	Summer	＞6months	2-3time/year	negative	Shaoxing	2023.7
530	stray animal shelter	Summer	＞6months	2-3time/year	negative	Shaoxing	2023.7
531	stray animal shelter	Summer	＞6months	2-3time/year	negative	Shaoxing	2023.7
532	stray animal shelter	Summer	NA	2-3time/year	negative	Shaoxing	2023.7
533	stray animal shelter	Summer	NA	2-3time/year	negative	Shaoxing	2023.7			+
534	stray animal shelter	Summer	NA	2-3time/year	negative	Shaoxing	2023.7
535	stray animal shelter	Summer	NA	2-3time/year	negative	Shaoxing	2023.7
536	stray animal shelter	Summer	＞6months	2-3time/year	negative	Shaoxing	2023.7
537	stray animal shelter	Summer	≤6month	2-3time/year	negative	Shaoxing	2023.7
538	stray animal shelter	Summer	≤6month	2-3time/year	positive	Shaoxing	2023.7	+
539	stray animal shelter	Summer	≤6month	2-3time/year	negative	Shaoxing	2023.7
540	stray animal shelter	Summer	NA	2-3time/year	negative	Shaoxing	2023.7
541	stray animal shelter	Summer	NA	2-3time/year	negative	Shaoxing	2023.7
542	stray animal shelter	Summer	NA	2-3time/year	negative	Shaoxing	2023.7
543	stray animal shelter	Summer	NA	2-3time/year	negative	Shaoxing	2023.7
544	stray animal shelter	Summer	NA	2-3time/year	negative	Shaoxing	2023.7
545	stray animal shelter	Summer	NA	2-3time/year	negative	Shaoxing	2023.7
546	stray animal shelter	Summer	NA	2-3time/year	negative	Shaoxing	2023.7
547	stray animal shelter	Summer	NA	2-3time/year	negative	Shaoxing	2023.7
548	stray animal shelter	Summer	NA	2-3time/year	negative	Shaoxing	2023.7
549	stray animal shelter	Summer	NA	2-3time/year	negative	Shaoxing	2023.7
550	stray animal shelter	Summer	NA	2-3time/year	negative	Shaoxing	2023.7
551	stray animal shelter	Summer	NA	2-3time/year	negative	Shaoxing	2023.7
552	stray animal shelter	Summer	NA	2-3time/year	negative	Shaoxing	2023.7
553	stray animal shelter	Summer	NA	2-3time/year	negative	Shaoxing	2023.7
554	stray animal shelter	Summer	NA	2-3time/year	negative	Shaoxing	2023.7
555	stray animal shelter	Summer	NA	2-3time/year	negative	Shaoxing	2023.7
556	stray animal shelter	Summer	NA	2-3time/year	negative	Shaoxing	2023.7
557	stray animal shelter	Summer	NA	≤1time/year	negative	Huzhou	2023.7
558	stray animal shelter	Summer	NA	≤1time/year	negative	Huzhou	2023.7
559	stray animal shelter	Summer	NA	≤1time/year	negative	Huzhou	2023.7
560	stray animal shelter	Summer	NA	≤1time/year	negative	Huzhou	2023.7
561	stray animal shelter	Summer	NA	≤1time/year	negative	Huzhou	2023.7
562	stray animal shelter	Summer	NA	≤1time/year	negative	Huzhou	2023.7
563	stray animal shelter	Summer	NA	≤1time/year	negative	Huzhou	2023.7
564	stray animal shelter	Summer	NA	≤1time/year	negative	Huzhou	2023.7
565	stray animal shelter	Summer	NA	≤1time/year	negative	Huzhou	2023.7
566	stray animal shelter	Summer	NA	≤1time/year	negative	Huzhou	2023.7
567	stray animal shelter	Summer	NA	≤1time/year	negative	Huzhou	2023.7
568	stray animal shelter	Summer	NA	≤1time/year	negative	Huzhou	2023.7
569	stray animal shelter	Summer	NA	≤1time/year	negative	Huzhou	2023.7
570	stray animal shelter	Summer	NA	≤1time/year	negative	Huzhou	2023.7
571	stray animal shelter	Summer	NA	≤1time/year	negative	Huzhou	2023.7			+
572	stray animal shelter	Summer	NA	≤1time/year	negative	Huzhou	2023.7			+
573	stray animal shelter	Summer	NA	≤1time/year	negative	Huzhou	2023.7
574	stray animal shelter	Summer	NA	≤1time/year	negative	Huzhou	2023.7
575	stray animal shelter	Summer	NA	≤1time/year	negative	Huzhou	2023.7			+
576	stray animal shelter	Summer	NA	≤1time/year	negative	Huzhou	2023.7			+
577	stray animal shelter	Summer	NA	≤1time/year	negative	Huzhou	2023.7			+
578	stray animal shelter	Summer	NA	≤1time/year	negative	Huzhou	2023.7
579	stray animal shelter	Summer	NA	≤1time/year	negative	Huzhou	2023.7			+
580	stray animal shelter	Summer	NA	≤1time/year	negative	Huzhou	2023.7			+
581	stray animal shelter	Summer	NA	≤1time/year	negative	Huzhou	2023.7			+
582	stray animal shelter	Summer	NA	≤1time/year	negative	Huzhou	2023.7
583	stray animal shelter	Summer	NA	≤1time/year	negative	Huzhou	2023.7
584	stray animal shelter	Summer	NA	≤1time/year	negative	Huzhou	2023.7
585	stray animal shelter	Summer	NA	≤1time/year	negative	Huzhou	2023.7
586	stray animal shelter	Summer	NA	≤1time/year	negative	Huzhou	2023.7			+
587	stray animal shelter	Summer	NA	≤1time/year	negative	Huzhou	2023.7
588	stray animal shelter	Summer	NA	≤1time/year	negative	Huzhou	2023.7
589	stray animal shelter	Summer	NA	≤1time/year	negative	Huzhou	2023.7
590	stray animal shelter	Summer	NA	≤1time/year	negative	Huzhou	2023.7
591	stray animal shelter	Summer	NA	≤1time/year	negative	Huzhou	2023.7
592	stray animal shelter	Summer	NA	≤1time/year	negative	Huzhou	2023.7
593	stray animal shelter	Summer	NA	≤1time/year	negative	Huzhou	2023.7
594	stray animal shelter	Summer	NA	≤1time/year	negative	Huzhou	2023.7			+
595	stray animal shelter	Summer	NA	≤1time/year	negative	Huzhou	2023.7			+
596	stray animal shelter	Summer	NA	≤1time/year	negative	Huzhou	2023.7
597	stray animal shelter	Summer	NA	≤1time/year	negative	Huzhou	2023.7
598	stray animal shelter	Summer	NA	≤1time/year	negative	Huzhou	2023.7			+
599	stray animal shelter	Summer	NA	≤1time/year	negative	Huzhou	2023.7
600	stray animal shelter	Summer	NA	≤1time/year	negative	Huzhou	2023.7
601	stray animal shelter	Summer	NA	≤1time/year	negative	Huzhou	2023.7
602	stray animal shelter	Summer	NA	≤1time/year	negative	Huzhou	2023.7
603	stray animal shelter	Summer	NA	≤1time/year	negative	Huzhou	2023.7
604	stray animal shelter	Summer	NA	≤1time/year	negative	Huzhou	2023.7			+
605	stray animal shelter	Summer	NA	≤1time/year	negative	Huzhou	2023.7			+
606	stray animal shelter	Summer	NA	≤1time/year	negative	Huzhou	2023.7
607	stray animal shelter	Summer	NA	≤1time/year	negative	Huzhou	2023.7
608	stray animal shelter	Summer	NA	≤1time/year	negative	Huzhou	2023.7
609	pet store	Summer	≤6month	2-3time/year	negative	Jiaxing	2023.8
610	pet store	Summer	≤6month	2-3time/year	negative	Jiaxing	2023.8
611	pet store	Summer	≤6month	2-3time/year	negative	Jiaxing	2023.8
612	pet store	Summer	≤6month	2-3time/year	negative	Jiaxing	2023.8
613	pet store	Summer	≤6month	2-3time/year	negative	Jiaxing	2023.8
614	pet store	Summer	≤6month	2-3time/year	negative	Jiaxing	2023.8
615	pet store	Summer	≤6month	2-3time/year	negative	Jiaxing	2023.8
616	pet store	Summer	≤6month	2-3time/year	negative	Jiaxing	2023.8
617	pet store	Summer	≤6month	2-3time/year	negative	Jiaxing	2023.8
618	pet store	Summer	≤6month	2-3time/year	negative	Jiaxing	2023.8
619	pet store	Summer	≤6month	2-3time/year	negative	Jiaxing	2023.8
620	pet store	Summer	≤6month	2-3time/year	negative	Jiaxing	2023.8
621	pet store	Summer	≤6month	2-3time/year	negative	Jiaxing	2023.8
622	pet store	Summer	≤6month	2-3time/year	negative	Jiaxing	2023.8
623	stray animal shelter	Summer	NA	≤1time/year	negative	Huzhou	2023.8
624	stray animal shelter	Summer	NA	≤1time/year	negative	Huzhou	2023.8
625	stray animal shelter	Summer	NA	≤1time/year	negative	Huzhou	2023.8
626	stray animal shelter	Summer	NA	≤1time/year	negative	Huzhou	2023.8			+
627	stray animal shelter	Summer	NA	≤1time/year	negative	Huzhou	2023.8
628	stray animal shelter	Summer	NA	≤1time/year	negative	Huzhou	2023.8
629	stray animal shelter	Summer	NA	≤1time/year	negative	Huzhou	2023.8
630	stray animal shelter	Summer	NA	≤1time/year	negative	Huzhou	2023.8
631	stray animal shelter	Summer	NA	≤1time/year	negative	Huzhou	2023.8			+
632	stray animal shelter	Summer	NA	≤1time/year	negative	Huzhou	2023.8			+
633	stray animal shelter	Summer	NA	≤1time/year	negative	Huzhou	2023.8
634	stray animal shelter	Summer	NA	≤1time/year	negative	Huzhou	2023.8
635	stray animal shelter	Summer	NA	≤1time/year	negative	Huzhou	2023.8			+
636	stray animal shelter	Summer	NA	≤1time/year	negative	Huzhou	2023.8
637	stray animal shelter	Summer	NA	≤1time/year	negative	Huzhou	2023.8
638	stray animal shelter	Summer	NA	≤1time/year	negative	Huzhou	2023.8
639	stray animal shelter	Summer	NA	≤1time/year	negative	Huzhou	2023.8
640	stray animal shelter	Summer	NA	≤1time/year	negative	Huzhou	2023.8
641	stray animal shelter	Summer	NA	≤1time/year	negative	Huzhou	2023.8
642	stray animal shelter	Summer	NA	≤1time/year	negative	Huzhou	2023.8
643	stray animal shelter	Summer	NA	≤1time/year	negative	Huzhou	2023.8
644	stray animal shelter	Summer	NA	≤1time/year	negative	Huzhou	2023.8
645	stray animal shelter	Summer	NA	≤1time/year	negative	Huzhou	2023.8
646	stray animal shelter	Summer	NA	≤1time/year	negative	Huzhou	2023.8
647	stray animal shelter	Summer	NA	≤1time/year	negative	Huzhou	2023.8
648	stray animal shelter	Summer	NA	≤1time/year	negative	Huzhou	2023.8
649	stray animal shelter	Summer	NA	≤1time/year	negative	Huzhou	2023.8			+
650	stray animal shelter	Summer	NA	≤1time/year	negative	Huzhou	2023.8
651	stray animal shelter	Summer	NA	≤1time/year	negative	Huzhou	2023.8
652	stray animal shelter	Summer	NA	≤1time/year	negative	Huzhou	2023.8
653	stray animal shelter	Summer	NA	≤1time/year	negative	Huzhou	2023.8
654	stray animal shelter	Summer	NA	≤1time/year	negative	Huzhou	2023.8			+
655	stray animal shelter	Summer	NA	≤1time/year	negative	Huzhou	2023.8
656	stray animal shelter	Summer	NA	≤1time/year	negative	Huzhou	2023.8
657	stray animal shelter	Summer	NA	≤1time/year	negative	Huzhou	2023.8			+
658	stray animal shelter	Summer	NA	≤1time/year	negative	Huzhou	2023.8
659	stray animal shelter	Summer	NA	≤1time/year	negative	Huzhou	2023.8			+
660	stray animal shelter	Summer	NA	≤1time/year	negative	Huzhou	2023.8
661	pet store	Autumn	≤6month	≥4time/year	negative	Ningbo	2023.9
662	pet store	Autumn	≤6month	≥4time/year	positive	Ningbo	2023.9	+
663	pet store	Autumn	≤6month	≥4time/year	negative	Ningbo	2023.9
664	pet store	Autumn	≤6month	≥4time/year	negative	Ningbo	2023.9
665	pet store	Autumn	≤6month	≥4time/year	negative	Ningbo	2023.9
666	pet store	Autumn	≤6month	≥4time/year	negative	Ningbo	2023.9
667	pet store	Autumn	≤6month	≥4time/year	negative	Ningbo	2023.9
668	pet store	Autumn	≤6month	≥4time/year	negative	Ningbo	2023.9
669	pet store	Autumn	≤6month	≥4time/year	positive	Ningbo	2023.9	+
670	pet store	Autumn	≤6month	≥4time/year	negative	Ningbo	2023.9
671	pet store	Autumn	≤6month	≥4time/year	negative	Ningbo	2023.9
672	pet store	Autumn	≤6month	≥4time/year	negative	Ningbo	2023.9
673	pet store	Autumn	≤6month	≥4time/year	negative	Ningbo	2023.9
674	pet store	Autumn	≤6month	≥4time/year	negative	Ningbo	2023.9
675	pet store	Autumn	≤6month	≥4time/year	negative	Ningbo	2023.9
676	pet store	Autumn	≤6month	≥4time/year	negative	Ningbo	2023.9
677	pet store	Autumn	≤6month	≥4time/year	negative	Ningbo	2023.9
678	pet store	Autumn	≤6month	≥4time/year	negative	Ningbo	2023.9
679	pet store	Autumn	≤6month	≥4time/year	negative	Ningbo	2023.9
680	pet store	Autumn	≤6month	≥4time/year	negative	Ningbo	2023.9
681	pet store	Autumn	≤6month	≥4time/year	negative	Ningbo	2023.9
682	pet store	Autumn	≤6month	≥4time/year	negative	Ningbo	2023.9
683	pet store	Autumn	≤6month	≥4time/year	negative	Ningbo	2023.9
684	pet store	Autumn	≤6month	≥4time/year	negative	Ningbo	2023.9
685	pet store	Autumn	≤6month	≥4time/year	negative	Ningbo	2023.9
686	pet store	Autumn	≤6month	≥4time/year	negative	Ningbo	2023.9
687	pet store	Autumn	≤6month	≥4time/year	negative	Ningbo	2023.9
688	pet store	Autumn	≤6month	≥4time/year	negative	Ningbo	2023.9
689	pet store	Autumn	≤6month	≥4time/year	negative	Ningbo	2023.9
690	pet store	Autumn	≤6month	≥4time/year	negative	Ningbo	2023.9
691	pet store	Autumn	≤6month	≥4time/year	negative	Ningbo	2023.9
692	pet store	Autumn	≤6month	≥4time/year	negative	Ningbo	2023.9
693	pet store	Autumn	≤6month	≥4time/year	negative	Ningbo	2023.9
694	pet store	Autumn	≤6month	≥4time/year	negative	Ningbo	2023.9
695	pet store	Autumn	≤6month	≥4time/year	negative	Ningbo	2023.9
696	pet store	Autumn	≤6month	≥4time/year	negative	Ningbo	2023.9
697	pet store	Autumn	≤6month	≥4time/year	negative	Ningbo	2023.9
698	pet store	Autumn	≤6month	≥4time/year	negative	Ningbo	2023.9
699	pet store	Autumn	≤6month	≥4time/year	negative	Ningbo	2023.9
700	pet store	Autumn	≤6month	≥4time/year	negative	Ningbo	2023.9
701	pet store	Autumn	≤6month	≥4time/year	negative	Ningbo	2023.9
702	pet store	Autumn	≤6month	≥4time/year	negative	Ningbo	2023.9
703	pet store	Autumn	≤6month	≥4time/year	positive	Ningbo	2023.9	+
704	pet store	Autumn	≤6month	≥4time/year	positive	Ningbo	2023.9	+
705	pet store	Autumn	≤6month	≥4time/year	negative	Ningbo	2023.9
706	pet store	Autumn	≤6month	≥4time/year	negative	Ningbo	2023.9
707	pet store	Autumn	≤6month	≥4time/year	negative	Ningbo	2023.9
708	pet store	Autumn	≤6month	≥4time/year	negative	Ningbo	2023.9
709	pet store	Autumn	≤6month	≥4time/year	negative	Ningbo	2023.9
710	pet store	Autumn	≤6month	≥4time/year	negative	Ningbo	2023.9
711	pet store	Autumn	≤6month	≥4time/year	negative	Ningbo	2023.9
712	pet store	Autumn	≤6month	≥4time/year	negative	Ningbo	2023.9
713	pet store	Autumn	≤6month	≥4time/year	positive	Ningbo	2023.9	+		+
714	pet store	Autumn	≤6month	≥4time/year	positive	Ningbo	2023.9	+
715	pet store	Autumn	≤6month	≥4time/year	negative	Ningbo	2023.9
716	pet store	Autumn	≤6month	≥4time/year	negative	Ningbo	2023.9
717	pet store	Autumn	≤6month	≥4time/year	negative	Ningbo	2023.9
718	pet store	Autumn	≤6month	≥4time/year	positive	Ningbo	2023.9	+
719	pet store	Autumn	≤6month	≥4time/year	positive	Ningbo	2023.9	+
720	pet store	Autumn	≤6month	≥4time/year	positive	Ningbo	2023.9	+
721	pet store	Autumn	≤6month	≥4time/year	negative	Ningbo	2023.9
722	pet store	Autumn	≤6month	≥4time/year	negative	Ningbo	2023.9
723	pet store	Autumn	≤6month	≥4time/year	negative	Ningbo	2023.9
724	pet store	Autumn	≤6month	≥4time/year	negative	Ningbo	2023.9
725	pet store	Autumn	≤6month	≥4time/year	negative	Ningbo	2023.9
726	pet store	Autumn	≤6month	≥4time/year	positive	Zhoushan	2023.9	+
727	pet store	Autumn	≤6month	≥4time/year	negative	Zhoushan	2023.9
728	pet store	Autumn	≤6month	≥4time/year	negative	Zhoushan	2023.9
729	pet store	Autumn	≤6month	≥4time/year	negative	Zhoushan	2023.9
730	pet store	Autumn	≤6month	≥4time/year	negative	Zhoushan	2023.9
731	pet store	Autumn	≤6month	≥4time/year	negative	Zhoushan	2023.9
732	pet store	Autumn	≤6month	≥4time/year	negative	Zhoushan	2023.9
733	pet store	Autumn	≤6month	≥4time/year	negative	Zhoushan	2023.9
734	pet store	Autumn	≤6month	≥4time/year	negative	Zhoushan	2023.9
735	pet store	Autumn	≤6month	≥4time/year	negative	Zhoushan	2023.9
736	pet store	Autumn	≤6month	≥4time/year	negative	Zhoushan	2023.9
737	pet store	Autumn	≤6month	≥4time/year	positive	Zhoushan	2023.9	+
738	pet store	Autumn	≤6month	≥4time/year	negative	Zhoushan	2023.9
739	pet store	Autumn	≤6month	≥4time/year	negative	Zhoushan	2023.9
740	pet store	Autumn	≤6month	≥4time/year	negative	Zhoushan	2023.9
741	pet store	Autumn	≤6month	≥4time/year	negative	Zhoushan	2023.9
742	pet store	Autumn	≤6month	≥4time/year	negative	Zhoushan	2023.9
743	pet store	Autumn	≤6month	≥4time/year	negative	Zhoushan	2023.9
744	pet store	Autumn	≤6month	≥4time/year	negative	Zhoushan	2023.9
745	pet store	Autumn	≤6month	≥4time/year	negative	Zhoushan	2023.9
746	pet store	Autumn	≤6month	≥4time/year	negative	Zhoushan	2023.9
747	pet store	Autumn	≤6month	≥4time/year	negative	Quzhou	2023.9
748	pet store	Autumn	≤6month	≥4time/year	negative	Quzhou	2023.9
749	pet store	Autumn	≤6month	≥4time/year	negative	Quzhou	2023.9
750	pet store	Autumn	≤6month	≥4time/year	negative	Quzhou	2023.9
751	pet store	Autumn	≤6month	≥4time/year	positive	Quzhou	2023.9	+
752	pet store	Autumn	≤6month	≥4time/year	negative	Quzhou	2023.9
753	pet store	Autumn	≤6month	≥4time/year	negative	Quzhou	2023.9
754	pet store	Autumn	≤6month	≥4time/year	negative	Quzhou	2023.9
755	pet store	Autumn	≤6month	≥4time/year	negative	Quzhou	2023.9
756	pet store	Autumn	≤6month	≥4time/year	negative	Quzhou	2023.9
757	pet store	Autumn	≤6month	≥4time/year	negative	Quzhou	2023.9
758	pet store	Autumn	≤6month	≥4time/year	negative	Quzhou	2023.9
759	pet store	Autumn	≤6month	≥4time/year	negative	Quzhou	2023.9
760	pet store	Autumn	≤6month	≥4time/year	negative	Quzhou	2023.9
761	pet store	Autumn	≤6month	≥4time/year	positive	Quzhou	2023.9	+
762	pet store	Autumn	≤6month	≥4time/year	negative	Quzhou	2023.9
763	pet store	Autumn	≤6month	≥4time/year	negative	Quzhou	2023.9
764	pet store	Autumn	≤6month	≥4time/year	negative	Quzhou	2023.9
765	pet store	Autumn	≤6month	≥4time/year	negative	Quzhou	2023.9
766	pet store	Autumn	≤6month	≥4time/year	negative	Quzhou	2023.9
767	pet store	Autumn	≤6month	≥4time/year	negative	Quzhou	2023.9
768	pet store	Autumn	≤6month	≥4time/year	negative	Quzhou	2023.9
769	pet store	Autumn	≤6month	≥4time/year	negative	Quzhou	2023.9
770	pet store	Autumn	≤6month	≥4time/year	negative	Quzhou	2023.9
771	pet store	Autumn	≤6month	≥4time/year	negative	Quzhou	2023.9
772	pet store	Autumn	≤6month	≥4time/year	negative	Quzhou	2023.9
773	pet store	Autumn	≤6month	≥4time/year	negative	Quzhou	2023.9
774	pet store	Autumn	≤6month	≥4time/year	negative	Quzhou	2023.9
775	pet store	Autumn	≤6month	≥4time/year	negative	Quzhou	2023.9
776	stray animal shelter	Autumn	＞6months	≤1time/year	negative	Lishui	2023.9
777	stray animal shelter	Autumn	≤6month	≥4time/year	negative	Lishui	2023.9
778	stray animal shelter	Autumn	＞6months	≤1time/year	negative	Lishui	2023.9
779	stray animal shelter	Autumn	＞6months	≤1time/year	negative	Lishui	2023.9
780	stray animal shelter	Autumn	＞6months	≤1time/year	negative	Lishui	2023.9
781	stray animal shelter	Autumn	＞6months	≤1time/year	negative	Lishui	2023.9				+
782	stray animal shelter	Autumn	≤6month	≥4time/year	negative	Lishui	2023.9
783	stray animal shelter	Autumn	＞6months	≤1time/year	negative	Lishui	2023.9
784	stray animal shelter	Autumn	＞6months	≤1time/year	negative	Lishui	2023.9		+
785	stray animal shelter	Autumn	＞6months	≤1time/year	negative	Lishui	2023.9
786	stray animal shelter	Autumn	＞6months	≤1time/year	negative	Lishui	2023.9
787	stray animal shelter	Autumn	＞6months	≤1time/year	negative	Lishui	2023.9
788	stray animal shelter	Autumn	＞6months	≤1time/year	negative	Lishui	2023.9
789	stray animal shelter	Autumn	＞6months	≤1time/year	negative	Lishui	2023.9
790	stray animal shelter	Autumn	＞6months	≤1time/year	negative	Lishui	2023.9
791	stray animal shelter	Autumn	＞6months	≤1time/year	negative	Lishui	2023.9
792	stray animal shelter	Autumn	＞6months	≤1time/year	negative	Lishui	2023.9
793	stray animal shelter	Autumn	＞6months	NA	negative	Hangzhou	2023.1
794	stray animal shelter	Autumn	＞6months	NA	negative	Hangzhou	2023.1
795	stray animal shelter	Autumn	≤6month	NA	negative	Hangzhou	2023.1
796	stray animal shelter	Autumn	≤6month	NA	negative	Hangzhou	2023.1				+
797	stray animal shelter	Autumn	≤6month	NA	negative	Hangzhou	2023.1
798	stray animal shelter	Autumn	≤6month	NA	negative	Hangzhou	2023.1
799	stray animal shelter	Autumn	≤6month	NA	negative	Hangzhou	2023.1
800	stray animal shelter	Autumn	＞6months	NA	negative	Hangzhou	2023.1
801	stray animal shelter	Autumn	＞6months	NA	negative	Hangzhou	2023.1
802	stray animal shelter	Autumn	≤6month	NA	negative	Hangzhou	2023.1
803	stray animal shelter	Autumn	≤6month	NA	positive	Hangzhou	2023.1	+			+
804	stray animal shelter	Autumn	≤6month	NA	negative	Hangzhou	2023.1
805	stray animal shelter	Autumn	≤6month	NA	negative	Hangzhou	2023.1
806	stray animal shelter	Autumn	≤6month	NA	negative	Hangzhou	2023.1
807	stray animal shelter	Autumn	≤6month	NA	negative	Hangzhou	2023.1
808	stray animal shelter	Autumn	≤6month	NA	negative	Hangzhou	2023.1
809	stray animal shelter	Autumn	≤6month	NA	negative	Hangzhou	2023.1
810	stray animal shelter	Autumn	≤6month	NA	negative	Hangzhou	2023.1
811	stray animal shelter	Autumn	NA	NA	negative	Hangzhou	2023.11			+
812	stray animal shelter	Autumn	NA	NA	negative	Hangzhou	2023.11			+
813	stray animal shelter	Autumn	NA	NA	negative	Hangzhou	2023.11			+
814	stray animal shelter	Autumn	NA	NA	negative	Hangzhou	2023.11			+
815	stray animal shelter	Autumn	NA	NA	negative	Hangzhou	2023.11			+
816	stray animal shelter	Autumn	NA	NA	negative	Hangzhou	2023.11
817	stray animal shelter	Autumn	NA	NA	negative	Hangzhou	2023.11
818	stray animal shelter	Autumn	NA	NA	negative	Hangzhou	2023.11
819	stray animal shelter	Autumn	NA	NA	negative	Hangzhou	2023.11
820	stray animal shelter	Autumn	NA	NA	negative	Hangzhou	2023.11			+
821	stray animal shelter	Autumn	NA	NA	negative	Hangzhou	2023.11			+
822	stray animal shelter	Autumn	NA	NA	negative	Hangzhou	2023.11
823	stray animal shelter	Autumn	NA	NA	negative	Hangzhou	2023.11
824	stray animal shelter	Autumn	NA	NA	negative	Hangzhou	2023.11
825	stray animal shelter	Autumn	NA	NA	negative	Hangzhou	2023.11			+
826	stray animal shelter	Autumn	NA	NA	positive	Hangzhou	2023.11	+		+
827	stray animal shelter	Autumn	NA	NA	positive	Hangzhou	2023.11	+		+
828	stray animal shelter	Autumn	NA	NA	negative	Hangzhou	2023.11			+
829	stray animal shelter	Autumn	NA	NA	negative	Hangzhou	2023.11			+
830	stray animal shelter	Autumn	NA	NA	negative	Hangzhou	2023.11			+
831	stray animal shelter	Autumn	NA	NA	negative	Hangzhou	2023.11			+
832	stray animal shelter	Autumn	NA	NA	negative	Hangzhou	2023.11
833	stray animal shelter	Autumn	NA	NA	negative	Hangzhou	2023.11
834	stray animal shelter	Autumn	NA	NA	negative	Hangzhou	2023.11
835	stray animal shelter	Autumn	NA	≤1time/year	negative	Taizhou	2023.11
836	stray animal shelter	Autumn	NA	≤1time/year	negative	Taizhou	2023.11
837	stray animal shelter	Autumn	NA	≤1time/year	negative	Taizhou	2023.11			+
838	stray animal shelter	Autumn	NA	≤1time/year	negative	Taizhou	2023.11			+
839	stray animal shelter	Autumn	NA	≤1time/year	negative	Taizhou	2023.11
840	stray animal shelter	Autumn	NA	≤1time/year	negative	Taizhou	2023.11			+
841	stray animal shelter	Autumn	NA	≤1time/year	negative	Taizhou	2023.11
842	stray animal shelter	Autumn	NA	≤1time/year	negative	Taizhou	2023.11
843	stray animal shelter	Autumn	NA	≤1time/year	negative	Taizhou	2023.11
844	stray animal shelter	Autumn	NA	≤1time/year	negative	Taizhou	2023.11
845	stray animal shelter	Autumn	NA	≤1time/year	negative	Taizhou	2023.11
846	stray animal shelter	Autumn	NA	≤1time/year	negative	Taizhou	2023.11
847	stray animal shelter	Autumn	NA	≤1time/year	negative	Taizhou	2023.11
848	stray animal shelter	Autumn	NA	≤1time/year	negative	Taizhou	2023.11
849	stray animal shelter	Autumn	NA	≤1time/year	negative	Taizhou	2023.11
850	stray animal shelter	Autumn	NA	≤1time/year	negative	Taizhou	2023.11
851	stray animal shelter	Autumn	NA	≤1time/year	negative	Taizhou	2023.11
852	stray animal shelter	Autumn	NA	≤1time/year	negative	Taizhou	2023.11
853	stray animal shelter	Autumn	NA	≤1time/year	negative	Taizhou	2023.11
854	stray animal shelter	Autumn	NA	≤1time/year	negative	Taizhou	2023.11
855	stray animal shelter	Autumn	NA	≤1time/year	negative	Taizhou	2023.11
856	stray animal shelter	Autumn	NA	≤1time/year	negative	Taizhou	2023.11
857	stray animal shelter	Winter	＞6months	NA	negative	Hangzhou	2023.12
858	stray animal shelter	Winter	＞6months	NA	negative	Hangzhou	2023.12
859	residensial community	Winter	＞6months	NA	negative	Hangzhou	2023.12
860	residensial community	Winter	＞6months	NA	negative	Hangzhou	2023.12
861	stray animal shelter	Winter	NA	2-3time/year	negative	Shaoxing	2023.12
862	stray animal shelter	Winter	NA	2-3time/year	negative	Shaoxing	2023.12
863	stray animal shelter	Winter	NA	2-3time/year	negative	Shaoxing	2023.12
864	stray animal shelter	Winter	NA	2-3time/year	negative	Shaoxing	2023.12
865	stray animal shelter	Winter	NA	2-3time/year	negative	Shaoxing	2023.12
866	stray animal shelter	Winter	NA	2-3time/year	negative	Shaoxing	2023.12
867	stray animal shelter	Winter	NA	2-3time/year	negative	Shaoxing	2023.12
868	stray animal shelter	Winter	NA	2-3time/year	negative	Shaoxing	2023.12
869	stray animal shelter	Winter	NA	2-3time/year	negative	Shaoxing	2023.12
870	stray animal shelter	Winter	NA	2-3time/year	negative	Shaoxing	2023.12
871	stray animal shelter	Winter	NA	2-3time/year	negative	Shaoxing	2023.12
872	stray animal shelter	Winter	NA	2-3time/year	negative	Shaoxing	2023.12
873	stray animal shelter	Winter	NA	2-3time/year	negative	Shaoxing	2023.12
874	stray animal shelter	Winter	NA	2-3time/year	negative	Shaoxing	2023.12
875	stray animal shelter	Winter	NA	2-3time/year	negative	Shaoxing	2023.12
876	stray animal shelter	Winter	NA	2-3time/year	negative	Shaoxing	2023.12			+
877	stray animal shelter	Winter	NA	2-3time/year	negative	Shaoxing	2023.12
878	stray animal shelter	Winter	NA	2-3time/year	negative	Shaoxing	2023.12
879	stray animal shelter	Winter	NA	2-3time/year	negative	Shaoxing	2023.12
880	stray animal shelter	Winter	NA	2-3time/year	negative	Shaoxing	2023.12
881	stray animal shelter	Winter	NA	2-3time/year	negative	Shaoxing	2023.12
882	stray animal shelter	Winter	NA	2-3time/year	negative	Shaoxing	2023.12
883	stray animal shelter	Winter	NA	2-3time/year	negative	Shaoxing	2023.12
884	stray animal shelter	Winter	NA	2-3time/year	negative	Shaoxing	2023.12
885	stray animal shelter	Winter	NA	2-3time/year	negative	Shaoxing	2023.12
886	stray animal shelter	Winter	NA	2-3time/year	negative	Shaoxing	2023.12
887	stray animal shelter	Winter	NA	2-3time/year	negative	Shaoxing	2023.12
888	pet store	Winter	≤6month	≥4time/year	negative	Jiaxing	2023.12
889	pet store	Winter	≤6month	≥4time/year	negative	Jiaxing	2023.12
890	pet store	Winter	≤6month	≥4time/year	negative	Jiaxing	2023.12
891	pet store	Winter	≤6month	≥4time/year	negative	Jiaxing	2023.12
892	pet store	Winter	≤6month	≥4time/year	negative	Jiaxing	2023.12
893	pet store	Winter	≤6month	≥4time/year	positive	Jiaxing	2023.12	+
894	pet store	Winter	≤6month	≥4time/year	negative	Jiaxing	2023.12
895	pet store	Winter	≤6month	≥4time/year	negative	Jiaxing	2023.12
896	pet store	Winter	≤6month	≥4time/year	negative	Jiaxing	2023.12
897	pet store	Winter	≤6month	≥4time/year	negative	Jiaxing	2023.12
898	pet store	Winter	≤6month	≥4time/year	negative	Jiaxing	2023.12
899	pet store	Winter	≤6month	≥4time/year	negative	Jiaxing	2023.12
900	pet store	Winter	≤6month	≥4time/year	negative	Jiaxing	2023.12
901	pet store	Winter	≤6month	≥4time/year	negative	Jiaxing	2023.12
902	pet store	Winter	≤6month	≥4time/year	negative	Jiaxing	2023.12
903	pet store	Winter	≤6month	≥4time/year	negative	Jiaxing	2023.12
904	pet store	Winter	≤6month	≥4time/year	negative	Jiaxing	2023.12
905	pet store	Winter	≤6month	≥4time/year	negative	Jiaxing	2023.12
906	pet store	Winter	≤6month	≥4time/year	negative	Jiaxing	2023.12
907	pet store	Winter	≤6month	≥4time/year	negative	Jiaxing	2023.12
908	pet store	Winter	＞6months	≥4time/year	negative	Jiaxing	2023.12
909	pet store	Winter	＞6months	≥4time/year	negative	Jiaxing	2023.12
910	pet store	Winter	＞6months	≥4time/year	negative	Jiaxing	2023.12
911	pet store	Winter	＞6months	≥4time/year	negative	Jiaxing	2023.12
912	pet store	Winter	≤6month	≥4time/year	negative	Jiaxing	2023.12
913	pet store	Winter	≤6month	≥4time/year	negative	Jiaxing	2023.12
914	pet store	Winter	≤6month	≥4time/year	negative	Jiaxing	2023.12
915	pet store	Winter	≤6month	≥4time/year	negative	Jiaxing	2023.12
916	pet store	Winter	≤6month	≥4time/year	negative	Jiaxing	2023.12
917	pet store	Winter	≤6month	≥4time/year	positive	Jiaxing	2023.12	+
918	pet store	Winter	≤6month	≥4time/year	negative	Jiaxing	2023.12
919	pet store	Winter	≤6month	≥4time/year	negative	Jiaxing	2023.12
920	pet store	Winter	≤6month	≥4time/year	negative	Jiaxing	2023.12
921	pet store	Winter	≤6month	≥4time/year	negative	Jiaxing	2023.12
922	pet store	Winter	≤6month	≥4time/year	negative	Jiaxing	2023.12
923	pet store	Winter	≤6month	≥4time/year	negative	Jiaxing	2023.12
924	pet store	Winter	≤6month	≥4time/year	negative	Jiaxing	2023.12
925	pet store	Winter	≤6month	≥4time/year	negative	Jiaxing	2023.12
926	pet store	Winter	≤6month	≥4time/year	negative	Jiaxing	2023.12
927	pet store	Winter	≤6month	≥4time/year	negative	Jiaxing	2023.12
928	pet store	Winter	≤6month	≥4time/year	negative	Jiaxing	2023.12
929	pet store	Winter	≤6month	≥4time/year	negative	Jiaxing	2023.12
930	pet store	Winter	≤6month	≥4time/year	negative	Jiaxing	2023.12
931	stray animal shelter	Winter	＞6months	≤1time/year	negative	Taizhou	2023.12
932	stray animal shelter	Winter	＞6months	≤1time/year	negative	Taizhou	2023.12
933	stray animal shelter	Winter	≤6month	≤1time/year	negative	Taizhou	2023.12
934	stray animal shelter	Winter	＞6months	≤1time/year	negative	Taizhou	2023.12
935	stray animal shelter	Winter	＞6months	≤1time/year	negative	Taizhou	2023.12
936	stray animal shelter	Winter	＞6months	≤1time/year	negative	Taizhou	2023.12			+
937	stray animal shelter	Winter	＞6months	≤1time/year	negative	Taizhou	2023.12
938	stray animal shelter	Winter	＞6months	≤1time/year	negative	Taizhou	2023.12
939	stray animal shelter	Winter	＞6months	≤1time/year	positive	Taizhou	2023.12	+
940	stray animal shelter	Winter	≤6month	≤1time/year	negative	Taizhou	2023.12
941	stray animal shelter	Winter	≤6month	≤1time/year	negative	Taizhou	2023.12
942	stray animal shelter	Winter	＞6months	≤1time/year	negative	Taizhou	2023.12
943	stray animal shelter	Winter	≤6month	≤1time/year	positive	Taizhou	2023.12	+
944	stray animal shelter	Winter	＞6months	≤1time/year	negative	Taizhou	2023.12
945	stray animal shelter	Winter	＞6months	≤1time/year	negative	Taizhou	2023.12
946	stray animal shelter	Winter	＞6months	≤1time/year	negative	Taizhou	2023.12			+
947	stray animal shelter	Winter	≤6month	≤1time/year	negative	Taizhou	2023.12			+
948	stray animal shelter	Winter	＞6months	≤1time/year	negative	Taizhou	2023.12
949	stray animal shelter	Winter	＞6months	≤1time/year	negative	Taizhou	2023.12
950	stray animal shelter	Winter	≤6month	≤1time/year	negative	Taizhou	2023.12
951	stray animal shelter	Winter	＞6months	≤1time/year	negative	Taizhou	2023.12
952	stray animal shelter	Winter	＞6months	≤1time/year	negative	Taizhou	2023.12			+
953	stray animal shelter	Winter	＞6months	≤1time/year	negative	Taizhou	2023.12
954	stray animal shelter	Winter	＞6months	≤1time/year	negative	Taizhou	2023.12
955	stray animal shelter	Winter	NA	NA	negative	Wenzhou	2024.1
956	stray animal shelter	Winter	NA	NA	negative	Wenzhou	2024.1
957	stray animal shelter	Winter	NA	NA	negative	Wenzhou	2024.1
958	stray animal shelter	Winter	NA	NA	negative	Wenzhou	2024.1
959	stray animal shelter	Winter	NA	NA	negative	Wenzhou	2024.1
960	stray animal shelter	Winter	NA	NA	negative	Wenzhou	2024.1
961	stray animal shelter	Winter	NA	NA	negative	Wenzhou	2024.1
962	stray animal shelter	Winter	NA	NA	negative	Wenzhou	2024.1
963	stray animal shelter	Winter	NA	NA	negative	Wenzhou	2024.1
964	stray animal shelter	Winter	NA	NA	negative	Wenzhou	2024.1
965	stray animal shelter	Winter	NA	NA	negative	Wenzhou	2024.1
966	stray animal shelter	Winter	NA	NA	negative	Wenzhou	2024.1
967	stray animal shelter	Winter	NA	NA	negative	Wenzhou	2024.1
968	stray animal shelter	Winter	NA	NA	negative	Wenzhou	2024.1
969	stray animal shelter	Winter	NA	NA	negative	Wenzhou	2024.1
970	stray animal shelter	Winter	NA	NA	negative	Wenzhou	2024.1
971	stray animal shelter	Winter	NA	NA	negative	Wenzhou	2024.1
972	stray animal shelter	Winter	NA	NA	negative	Wenzhou	2024.1
973	stray animal shelter	Winter	NA	NA	negative	Wenzhou	2024.1
974	stray animal shelter	Winter	NA	NA	negative	Wenzhou	2024.1
975	stray animal shelter	Winter	NA	NA	negative	Wenzhou	2024.1
976	stray animal shelter	Winter	NA	NA	negative	Wenzhou	2024.1
977	stray animal shelter	Winter	NA	NA	negative	Wenzhou	2024.1
978	stray animal shelter	Winter	NA	NA	negative	Wenzhou	2024.1
979	stray animal shelter	Winter	NA	NA	negative	Wenzhou	2024.1
980	stray animal shelter	Winter	NA	NA	negative	Wenzhou	2024.1
981	stray animal shelter	Winter	NA	NA	negative	Wenzhou	2024.1
982	stray animal shelter	Winter	NA	NA	negative	Wenzhou	2024.1
983	stray animal shelter	Winter	NA	NA	negative	Wenzhou	2024.1
984	stray animal shelter	Winter	NA	NA	negative	Wenzhou	2024.1
985	stray animal shelter	Winter	NA	NA	negative	Wenzhou	2024.1
986	stray animal shelter	Winter	NA	NA	negative	Wenzhou	2024.1
987	stray animal shelter	Winter	NA	NA	negative	Wenzhou	2024.1
988	stray animal shelter	Winter	NA	NA	negative	Wenzhou	2024.1
989	stray animal shelter	Winter	NA	NA	negative	Wenzhou	2024.1
990	stray animal shelter	Winter	NA	NA	negative	Wenzhou	2024.1
991	stray animal shelter	Winter	NA	NA	negative	Wenzhou	2024.1
992	stray animal shelter	Winter	NA	NA	negative	Wenzhou	2024.1
993	stray animal shelter	Winter	NA	NA	negative	Wenzhou	2024.1
994	stray animal shelter	Winter	NA	NA	negative	Wenzhou	2024.1
995	stray animal shelter	Winter	NA	NA	negative	Huzhou	2024.1
996	stray animal shelter	Winter	NA	NA	negative	Huzhou	2024.1
997	stray animal shelter	Winter	NA	NA	negative	Huzhou	2024.1
998	stray animal shelter	Winter	NA	NA	negative	Huzhou	2024.1
999	stray animal shelter	Winter	NA	NA	negative	Huzhou	2024.1
1000	stray animal shelter	Winter	NA	NA	negative	Huzhou	2024.1
1001	stray animal shelter	Winter	NA	NA	negative	Huzhou	2024.1
1002	stray animal shelter	Winter	NA	NA	negative	Huzhou	2024.1
1003	stray animal shelter	Winter	NA	NA	negative	Huzhou	2024.1
1004	stray animal shelter	Winter	NA	NA	negative	Huzhou	2024.1
1005	stray animal shelter	Winter	NA	NA	negative	Huzhou	2024.1
1006	stray animal shelter	Winter	NA	NA	negative	Huzhou	2024.1
1007	stray animal shelter	Winter	NA	NA	negative	Huzhou	2024.1
1008	stray animal shelter	Winter	NA	NA	negative	Huzhou	2024.1
1009	stray animal shelter	Winter	NA	NA	negative	Huzhou	2024.1
1010	stray animal shelter	Winter	NA	NA	negative	Jinhua	2024.2
1011	stray animal shelter	Winter	＞6months	NA	negative	Jinhua	2024.2			+
1012	stray animal shelter	Winter	＞6months	NA	negative	Jinhua	2024.2
1013	stray animal shelter	Winter	NA	NA	negative	Jinhua	2024.2
1014	stray animal shelter	Winter	NA	NA	negative	Jinhua	2024.2			+
1015	stray animal shelter	Winter	≤6month	NA	positive	Jinhua	2024.2	+		+
1016	stray animal shelter	Winter	NA	NA	negative	Jinhua	2024.2
1017	stray animal shelter	Winter	NA	NA	negative	Jinhua	2024.2
1018	stray animal shelter	Winter	NA	NA	negative	Jinhua	2024.2
1019	stray animal shelter	Winter	NA	NA	negative	Jinhua	2024.2
1020	stray animal shelter	Winter	NA	NA	negative	Jinhua	2024.2
1021	stray animal shelter	Winter	NA	NA	negative	Jinhua	2024.2
1022	stray animal shelter	Winter	NA	NA	negative	Jinhua	2024.2
1023	stray animal shelter	Winter	NA	NA	negative	Jinhua	2024.2
1024	stray animal shelter	Winter	NA	NA	negative	Jinhua	2024.2
1025	stray animal shelter	Winter	NA	NA	negative	Jinhua	2024.2
1026	stray animal shelter	Winter	NA	NA	negative	Jinhua	2024.2
1027	stray animal shelter	Winter	NA	NA	negative	Jinhua	2024.2
1028	stray animal shelter	Winter	NA	NA	negative	Jinhua	2024.2
1029	stray animal shelter	Winter	NA	NA	negative	Jinhua	2024.2
1030	stray animal shelter	Winter	≤6month	NA	negative	Jinhua	2024.2
1031	stray animal shelter	Winter	＞6months	NA	negative	Jinhua	2024.2
1032	stray animal shelter	Winter	＞6months	NA	negative	Jinhua	2024.2
1033	stray animal shelter	Winter	＞6months	NA	negative	Jinhua	2024.2
1034	stray animal shelter	Winter	＞6months	NA	negative	Jinhua	2024.2			+
1035	stray animal shelter	Winter	＞6months	NA	negative	Jinhua	2024.2
1036	stray animal shelter	Winter	＞6months	NA	negative	Jinhua	2024.2
1037	stray animal shelter	Winter	＞6months	NA	negative	Jinhua	2024.2			+
1038	stray animal shelter	Winter	≤6month	NA	positive	Jinhua	2024.2	+
1039	stray animal shelter	Winter	NA	NA	negative	Jinhua	2024.2
1040	stray animal shelter	Winter	NA	NA	negative	Zhoushan	2024.2
1041	stray animal shelter	Winter	NA	NA	negative	Zhoushan	2024.2
1042	stray animal shelter	Winter	NA	NA	negative	Zhoushan	2024.2
1043	stray animal shelter	Winter	NA	NA	negative	Zhoushan	2024.2
1044	stray animal shelter	Winter	NA	NA	negative	Zhoushan	2024.2
1045	stray animal shelter	Winter	NA	NA	negative	Zhoushan	2024.2
1046	stray animal shelter	Winter	NA	NA	negative	Zhoushan	2024.2
1047	stray animal shelter	Winter	NA	NA	negative	Zhoushan	2024.2
1048	stray animal shelter	Winter	NA	NA	negative	Zhoushan	2024.2
1049	stray animal shelter	Winter	NA	NA	negative	Zhoushan	2024.2
1050	stray animal shelter	Winter	NA	NA	negative	Zhoushan	2024.2
1051	stray animal shelter	Winter	NA	NA	negative	Zhoushan	2024.2
1052	stray animal shelter	Winter	NA	NA	negative	Zhoushan	2024.2
1053	stray animal shelter	Winter	NA	NA	negative	Zhoushan	2024.2
1054	stray animal shelter	Winter	NA	NA	negative	Zhoushan	2024.2
1055	stray animal shelter	Winter	NA	NA	negative	Zhoushan	2024.2
1056	stray animal shelter	Winter	NA	NA	negative	Zhoushan	2024.2
1057	stray animal shelter	Winter	NA	NA	negative	Zhoushan	2024.2
1058	stray animal shelter	Winter	NA	NA	negative	Zhoushan	2024.2
1059	stray animal shelter	Winter	NA	NA	negative	Zhoushan	2024.2
1060	stray animal shelter	Winter	NA	NA	negative	Zhoushan	2024.2
1061	stray animal shelter	Winter	NA	NA	negative	Zhoushan	2024.2
1062	stray animal shelter	Winter	NA	NA	negative	Zhoushan	2024.2
1063	stray animal shelter	Winter	NA	NA	negative	Zhoushan	2024.2
1064	stray animal shelter	Winter	NA	NA	negative	Zhoushan	2024.2
1065	stray animal shelter	Winter	NA	NA	negative	Zhoushan	2024.2
1066	stray animal shelter	Winter	NA	NA	negative	Zhoushan	2024.2
1067	pet store	Spring	≤6month	NA	negative	Jinhua	2024.3
1068	pet store	Spring	≤6month	NA	negative	Jinhua	2024.3
1069	pet store	Spring	≤6month	NA	negative	Jinhua	2024.3
1070	pet store	Spring	≤6month	NA	negative	Jinhua	2024.3
1071	pet store	Spring	≤6month	NA	negative	Jinhua	2024.3			+
1072	pet store	Spring	≤6month	NA	negative	Jinhua	2024.3
1073	pet store	Spring	≤6month	NA	positive	Jinhua	2024.3	+
1074	pet store	Spring	≤6month	NA	negative	Jinhua	2024.3
1075	pet store	Spring	＞6months	NA	negative	Jinhua	2024.3
1076	pet store	Spring	≤6month	NA	negative	Jinhua	2024.3
1077	pet store	Spring	≤6month	NA	negative	Jinhua	2024.3
1078	pet store	Spring	≤6month	NA	negative	Jinhua	2024.3			+
1079	pet store	Spring	≤6month	NA	negative	Jinhua	2024.3
1080	pet store	Spring	≤6month	NA	negative	Jinhua	2024.3
1081	pet store	Spring	≤6month	NA	negative	Jinhua	2024.3
1082	pet store	Spring	≤6month	NA	negative	Jinhua	2024.3
1083	pet store	Spring	≤6month	NA	negative	Jinhua	2024.3
1084	pet store	Spring	≤6month	NA	negative	Jinhua	2024.3
1085	pet store	Spring	≤6month	NA	negative	Jinhua	2024.3
1086	pet store	Spring	≤6month	NA	negative	Jinhua	2024.3
1087	pet store	Spring	≤6month	NA	negative	Jinhua	2024.3
1088	pet store	Spring	≤6month	NA	negative	Jinhua	2024.3
1089	pet store	Spring	≤6month	NA	negative	Jinhua	2024.3
1090	pet store	Spring	≤6month	NA	negative	Jinhua	2024.3
1091	pet store	Spring	≤6month	NA	negative	Jinhua	2024.3
1092	pet store	Spring	≤6month	NA	negative	Jinhua	2024.3
1093	pet store	Spring	≤6month	NA	negative	Jinhua	2024.3
1094	pet store	Spring	≤6month	NA	negative	Jinhua	2024.3
1095	pet store	Spring	≤6month	NA	negative	Jinhua	2024.3
1096	pet store	Spring	≤6month	NA	negative	Jinhua	2024.3
1097	pet store	Spring	≤6month	NA	negative	Quzhou	2024.3
1098	pet store	Spring	≤6month	NA	negative	Quzhou	2024.3
1099	pet store	Spring	≤6month	NA	negative	Quzhou	2024.3
1100	pet store	Spring	≤6month	NA	positive	Quzhou	2024.3	+
1101	pet store	Spring	≤6month	NA	positive	Quzhou	2024.3	+
1102	pet store	Spring	≤6month	NA	negative	Quzhou	2024.3
1103	pet store	Spring	≤6month	NA	negative	Quzhou	2024.3
1104	pet store	Spring	≤6month	NA	negative	Quzhou	2024.3
1105	pet store	Spring	≤6month	NA	negative	Quzhou	2024.3
1106	pet store	Spring	≤6month	NA	negative	Quzhou	2024.3
1107	pet store	Spring	≤6month	NA	negative	Quzhou	2024.3
1108	pet store	Spring	≤6month	NA	negative	Quzhou	2024.3
1109	pet store	Spring	≤6month	NA	negative	Quzhou	2024.3
1110	pet store	Spring	≤6month	NA	negative	Quzhou	2024.3
1111	pet store	Spring	≤6month	NA	negative	Quzhou	2024.3
1112	pet store	Spring	≤6month	NA	negative	Quzhou	2024.3
1113	pet store	Spring	≤6month	NA	positive	Quzhou	2024.3	+
1114	pet store	Spring	≤6month	NA	negative	Quzhou	2024.3
1115	pet store	Spring	≤6month	NA	positive	Quzhou	2024.3	+
1116	pet store	Spring	≤6month	NA	negative	Quzhou	2024.3
1117	pet store	Spring	≤6month	NA	negative	Quzhou	2024.3
1118	pet store	Spring	≤6month	NA	negative	Quzhou	2024.3
1119	pet store	Spring	≤6month	NA	negative	Quzhou	2024.3
1120	pet store	Spring	≤6month	NA	negative	Quzhou	2024.3
1121	pet store	Spring	≤6month	NA	negative	Quzhou	2024.3
1122	pet store	Spring	≤6month	NA	negative	Quzhou	2024.3
1123	pet store	Spring	≤6month	NA	negative	Quzhou	2024.3
1124	pet store	Spring	≤6month	NA	negative	Quzhou	2024.3
1125	pet store	Spring	≤6month	NA	negative	Quzhou	2024.3
1126	pet store	Spring	≤6month	NA	negative	Quzhou	2024.3
1127	pet store	Spring	≤6month	NA	negative	Quzhou	2024.3
1128	pet store	Spring	≤6month	NA	negative	Quzhou	2024.3
1129	stray animal shelter	Spring	＞6months	NA	negative	Lishui	2024.4
1130	stray animal shelter	Spring	＞6months	NA	negative	Lishui	2024.4
1131	stray animal shelter	Spring	＞6months	NA	negative	Lishui	2024.4
1132	stray animal shelter	Spring	＞6months	NA	negative	Lishui	2024.4
1133	stray animal shelter	Spring	＞6months	NA	negative	Lishui	2024.4
1134	stray animal shelter	Spring	＞6months	NA	negative	Lishui	2024.4			+
1135	stray animal shelter	Spring	＞6months	NA	negative	Lishui	2024.4			+	+
1136	stray animal shelter	Spring	＞6months	NA	negative	Lishui	2024.4
1137	stray animal shelter	Spring	＞6months	NA	negative	Lishui	2024.4
1138	stray animal shelter	Spring	＞6months	NA	negative	Lishui	2024.4				+
1139	stray animal shelter	Spring	＞6months	NA	negative	Lishui	2024.4
1140	stray animal shelter	Spring	＞6months	NA	negative	Lishui	2024.4
1141	stray animal shelter	Spring	＞6months	NA	negative	Lishui	2024.4
1142	stray animal shelter	Spring	＞6months	NA	negative	Lishui	2024.4				+
1143	stray animal shelter	Spring	＞6months	NA	negative	Lishui	2024.4
1144	stray animal shelter	Spring	＞6months	NA	negative	Lishui	2024.4
1145	stray animal shelter	Spring	＞6months	NA	negative	Lishui	2024.4
1146	stray animal shelter	Spring	＞6months	NA	negative	Lishui	2024.4
1147	stray animal shelter	Spring	＞6months	NA	negative	Lishui	2024.4
1148	stray animal shelter	Spring	＞6months	NA	negative	Lishui	2024.4			+
1149	stray animal shelter	Spring	＞6months	NA	negative	Lishui	2024.4
1150	stray animal shelter	Spring	≤6month	NA	negative	Lishui	2024.4				+
1151	stray animal shelter	Spring	≤6month	NA	negative	Lishui	2024.4			+
1152	stray animal shelter	Spring	≤6month	NA	negative	Lishui	2024.4
1153	stray animal shelter	Spring	≤6month	NA	negative	Lishui	2024.4
1154	stray animal shelter	Spring	≤6month	NA	negative	Lishui	2024.4
1155	stray animal shelter	Spring	≤6month	NA	negative	Lishui	2024.4
1156	stray animal shelter	Spring	≤6month	NA	negative	Lishui	2024.4			+

## Sheet: Table S2
Table S2 Detection of Toxocara cati eggs in cat fecal samples in Zhejiang, China
ID	Source	Sampling time	Age	Deworming frequency	Result	Region	Sampling time	Toxocara cati	Toxocara canis	Toxascaris leonina	Trichuris campanula
1	pet store	Spring	≤6month	no deworming	negative	Hangzhou	2023.3
2	pet store	Spring	≤6month	no deworming	negative	Hangzhou	2023.3
3	pet store	Spring	≤6month	no deworming	negative	Hangzhou	2023.3
4	pet store	Spring	≤6month	no deworming	negative	Hangzhou	2023.3
5	pet store	Spring	≤6month	2-3time/year	negative	Hangzhou	2023.3
6	pet store	Spring	≤6month	2-3time/year	negative	Hangzhou	2023.3
7	pet store	Spring	≤6month	2-3time/year	negative	Hangzhou	2023.3
8	pet store	Spring	≤6month	2-3time/year	negative	Hangzhou	2023.3
9	pet store	Spring	＞6month	NA	negative	Hangzhou	2023.3
10	pet store	Spring	＞6month	NA	negative	Hangzhou	2023.3
11	pet store	Spring	＞6month	NA	negative	Hangzhou	2023.3
12	pet hospital	Spring	＞6month	2-3time/year	negative	Hangzhou	2023.3
13	pet hospital	Spring	＞6month	2-3time/year	negative	Hangzhou	2023.3
14	pet hospital	Spring	＞6month	2-3time/year	negative	Hangzhou	2023.3
15	pet hospital	Spring	＞6month	2-3time/year	negative	Hangzhou	2023.3
16	pet hospital	Spring	＞6month	2-3time/year	negative	Hangzhou	2023.3
17	pet hospital	Spring	＞6month	2-3time/year	negative	Hangzhou	2023.3
18	pet hospital	Spring	＞6month	2-3time/year	negative	Hangzhou	2023.3
19	residential community	Spring	＞6month	NA	negative	Hangzhou	2023.3
20	pet hospital	Spring	＞6month	2-3time/year	negative	Hangzhou	2023.3
21	pet hospital	Spring	＞6month	2-3time/year	negative	Hangzhou	2023.3
22	pet hospital	Spring	＞6month	2-3time/year	negative	Hangzhou	2023.3
23	pet hospital	Spring	＞6month	2-3time/year	negative	Hangzhou	2023.3
24	pet store	Spring	＞6month	2-3time/year	negative	Hangzhou	2023.3
25	pet store	Spring	≤6month	2-3time/year	negative	Hangzhou	2023.3
26	pet store	Spring	＞6month	2-3time/year	negative	Hangzhou	2023.3
27	pet store	Spring	＞6month	2-3time/year	negative	Hangzhou	2023.3
28	pet store	Spring	＞6month	2-3time/year	negative	Hangzhou	2023.3
29	pet store	Spring	＞6month	2-3time/year	negative	Hangzhou	2023.3
30	pet store	Spring	＞6month	2-3time/year	negative	Hangzhou	2023.3
31	pet store	Spring	＞6month	2-3time/year	negative	Hangzhou	2023.3
32	pet store	Spring	＞6month	2-3time/year	negative	Hangzhou	2023.3
33	pet store	Spring	＞6month	2-3time/year	negative	Hangzhou	2023.3
34	pet store	Spring	＞6month	2-3time/year	negative	Hangzhou	2023.3
35	pet store	Spring	＞6month	2-3time/year	negative	Hangzhou	2023.3
36	pet store	Spring	＞6month	2-3time/year	negative	Hangzhou	2023.3
37	pet store	Spring	＞6month	2-3time/year	negative	Hangzhou	2023.3
38	pet store	Spring	＞6month	2-3time/year	negative	Hangzhou	2023.3
39	pet store	Spring	＞6month	2-3time/year	negative	Hangzhou	2023.3
40	pet store	Spring	＞6month	2-3time/year	negative	Hangzhou	2023.3
41	pet store	Spring	＞6month	2-3time/year	negative	Hangzhou	2023.3
42	pet store	Spring	＞6month	2-3time/year	negative	Hangzhou	2023.3
43	pet store	Spring	＞6month	2-3time/year	negative	Hangzhou	2023.3
44	pet store	Spring	＞6month	2-3time/year	negative	Hangzhou	2023.3
45	pet store	Spring	＞6month	2-3time/year	negative	Hangzhou	2023.3
46	pet store	Spring	＞6month	2-3time/year	negative	Hangzhou	2023.3
47	pet store	Spring	＞6month	2-3time/year	negative	Hangzhou	2023.3
48	pet store	Spring	＞6month	2-3time/year	negative	Hangzhou	2023.3
49	pet store	Spring	＞6month	2-3time/year	negative	Hangzhou	2023.3
50	pet store	Spring	＞6month	2-3time/year	negative	Hangzhou	2023.3
51	pet store	Spring	＞6month	2-3time/year	negative	Hangzhou	2023.3
52	pet store	Spring	＞6month	2-3time/year	negative	Hangzhou	2023.3
53	residential community	Spring	＞6month	NA	negative	Hangzhou	2023.3
54	residential community	Spring	＞6month	NA	negative	Hangzhou	2023.3
55	residential community	Spring	＞6month	NA	negative	Hangzhou	2023.3
56	residential community	Spring	＞6month	NA	negative	Hangzhou	2023.3
57	residential community	Spring	＞6month	NA	negative	Hangzhou	2023.3
58	pet store	Spring	＞6month	NA	negative	Hangzhou	2023.3
59	pet store	Spring	≤6month	NA	negative	Hangzhou	2023.3
60	stray animal shelter	Spring	NA	NA	negative	Hangzhou	2023.3
61	stray animal shelter	Spring	NA	NA	negative	Hangzhou	2023.3
62	stray animal shelter	Spring	NA	NA	negative	Hangzhou	2023.3
63	stray animal shelter	Spring	NA	NA	negative	Hangzhou	2023.3
64	stray animal shelter	Spring	NA	NA	negative	Hangzhou	2023.4
65	stray animal shelter	Spring	NA	NA	negative	Hangzhou	2023.4
66	stray animal shelter	Spring	NA	NA	negative	Hangzhou	2023.4
67	stray animal shelter	Spring	NA	NA	negative	Hangzhou	2023.4
68	stray animal shelter	Spring	NA	NA	negative	Hangzhou	2023.4
69	stray animal shelter	Spring	NA	NA	negative	Hangzhou	2023.4
70	stray animal shelter	Spring	NA	NA	negative	Hangzhou	2023.4
71	stray animal shelter	Spring	NA	NA	negative	Hangzhou	2023.4
72	stray animal shelter	Spring	NA	NA	negative	Hangzhou	2023.4
73	stray animal shelter	Spring	NA	NA	negative	Hangzhou	2023.4
74	stray animal shelter	Spring	NA	NA	negative	Hangzhou	2023.4
75	stray animal shelter	Spring	NA	NA	negative	Hangzhou	2023.4
76	stray animal shelter	Spring	NA	NA	negative	Hangzhou	2023.4
77	stray animal shelter	Spring	NA	NA	negative	Hangzhou	2023.4
78	stray animal shelter	Spring	NA	NA	negative	Hangzhou	2023.4
79	stray animal shelter	Spring	NA	NA	negative	Hangzhou	2023.4
80	stray animal shelter	Spring	NA	NA	negative	Hangzhou	2023.4
81	stray animal shelter	Spring	NA	NA	negative	Hangzhou	2023.4
82	stray animal shelter	Spring	NA	NA	negative	Hangzhou	2023.4
83	stray animal shelter	Spring	NA	NA	negative	Hangzhou	2023.4
84	stray animal shelter	Spring	NA	NA	negative	Hangzhou	2023.4
85	stray animal shelter	Spring	NA	NA	negative	Hangzhou	2023.4
86	stray animal shelter	Spring	NA	NA	negative	Hangzhou	2023.4
87	stray animal shelter	Spring	NA	NA	negative	Hangzhou	2023.4
88	stray animal shelter	Spring	NA	NA	positive	Hangzhou	2023.4	+
89	stray animal shelter	Spring	NA	NA	negative	Hangzhou	2023.4
90	stray animal shelter	Spring	NA	NA	negative	Hangzhou	2023.4
91	stray animal shelter	Spring	NA	NA	negative	Hangzhou	2023.4
92	stray animal shelter	Spring	NA	NA	negative	Hangzhou	2023.4
93	stray animal shelter	Spring	NA	NA	negative	Hangzhou	2023.4
94	stray animal shelter	Spring	NA	NA	negative	Hangzhou	2023.4
95	stray animal shelter	Spring	NA	NA	negative	Hangzhou	2023.4
96	residential community	Spring	＞6month	NA	negative	Hangzhou	2023.4
97	residential community	Spring	≤6month	NA	negative	Hangzhou	2023.4
98	pet hospital	Spring	≤6month	2-3time/year	negative	Hangzhou	2023.4
99	pet store	Spring	≤6month	NA	negative	Hangzhou	2023.4
100	pet store	Spring	≤6month	NA	negative	Hangzhou	2023.4
101	pet store	Spring	≤6month	NA	negative	Hangzhou	2023.4
102	pet store	Spring	≤6month	NA	negative	Hangzhou	2023.4
103	pet store	Spring	≤6month	NA	negative	Hangzhou	2023.4
104	pet store	Spring	≤6month	NA	negative	Hangzhou	2023.4
105	pet store	Spring	≤6month	NA	negative	Hangzhou	2023.4
106	pet store	Spring	≤6month	NA	negative	Hangzhou	2023.4
107	pet store	Spring	≤6month	NA	negative	Hangzhou	2023.4
108	pet store	Spring	≤6month	NA	negative	Hangzhou	2023.4
109	pet store	Spring	＞6month	NA	negative	Hangzhou	2023.4
110	pet store	Spring	≤6month	NA	negative	Hangzhou	2023.4
111	pet store	Spring	＞6month	NA	negative	Hangzhou	2023.4
112	pet hospital	Spring	＞6month	no deworming	negative	Hangzhou	2023.4
113	pet hospital	Spring	＞6month	2-3time/year	negative	Hangzhou	2023.4
114	pet hospital	Spring	＞6month	2-3time/year	negative	Hangzhou	2023.4
115	pet hospital	Spring	＞6month	2-3time/year	negative	Hangzhou	2023.4
116	pet hospital	Spring	＞6month	2-3time/year	negative	Hangzhou	2023.4
117	pet hospital	Spring	≤6month	2-3time/year	negative	Hangzhou	2023.4
118	pet hospital	Spring	＞6month	2-3time/year	negative	Hangzhou	2023.4
119	pet hospital	Spring	＞6month	2-3time/year	negative	Hangzhou	2023.4
120	pet hospital	Spring	＞6month	2-3time/year	negative	Hangzhou	2023.4
121	pet hospital	Spring	＞6month	2-3time/year	negative	Hangzhou	2023.4
122	pet store	Spring	≤6month	NA	negative	Hangzhou	2023.4
123	pet store	Spring	≤6month	NA	negative	Hangzhou	2023.4
124	pet hospital	Spring	＞6month	2-3time/year	negative	Hangzhou	2023.4
125	pet hospital	Spring	≤6month	2-3time/year	negative	Hangzhou	2023.4
126	residential community	Spring	＞6month	2-3time/year	negative	Hangzhou	2023.4
127	residential community	Spring	＞6month	2-3time/year	negative	Hangzhou	2023.4
128	residential community	Spring	＞6month	2-3time/year	negative	Hangzhou	2023.4
129	residential community	Spring	＞6month	2-3time/year	negative	Hangzhou	2023.4
130	residential community	Spring	＞6month	2-3time/year	negative	Hangzhou	2023.4
131	residential community	Spring	＞6month	2-3time/year	negative	Hangzhou	2023.4
132	residential community	Spring	＞6month	2-3time/year	negative	Hangzhou	2023.4
133	pet store	Spring	≤6month	2-3time/year	positive	Hangzhou	2023.4	+
134	pet store	Spring	＞6month	2-3time/year	negative	Hangzhou	2023.4
135	pet store	Spring	＞6month	2-3time/year	negative	Hangzhou	2023.4
136	pet store	Spring	≤6month	NA	negative	Hangzhou	2023.4
137	pet store	Spring	＞6month	NA	negative	Hangzhou	2023.4
138	pet store	Spring	＞6month	NA	negative	Hangzhou	2023.4
139	pet store	Spring	＞6month	NA	negative	Hangzhou	2023.4
140	pet store	Spring	＞6month	NA	negative	Hangzhou	2023.4
141	pet store	Spring	≤6month	NA	negative	Hangzhou	2023.4
142	pet store	Spring	＞6month	NA	negative	Hangzhou	2023.4
143	pet store	Spring	≤6month	NA	negative	Hangzhou	2023.4
144	pet store	Spring	≤6month	NA	negative	Hangzhou	2023.4
145	pet store	Spring	＞6month	NA	negative	Hangzhou	2023.4
146	pet store	Spring	＞6month	NA	negative	Hangzhou	2023.4
147	pet store	Spring	≤6month	NA	negative	Hangzhou	2023.4
148	pet store	Spring	＞6month	NA	negative	Hangzhou	2023.4
149	pet store	Spring	＞6month	NA	negative	Hangzhou	2023.4
150	pet store	Spring	＞6month	NA	negative	Hangzhou	2023.4
151	pet store	Spring	＞6month	NA	negative	Hangzhou	2023.4
152	pet store	Spring	＞6month	NA	negative	Hangzhou	2023.4
153	pet store	Spring	＞6month	NA	negative	Hangzhou	2023.4
154	pet store	Spring	＞6month	NA	negative	Hangzhou	2023.4
155	pet store	Spring	＞6month	NA	negative	Hangzhou	2023.4
156	pet store	Spring	≤6month	NA	negative	Hangzhou	2023.4
157	pet store	Spring	＞6month	NA	negative	Hangzhou	2023.4
158	pet store	Spring	≤6month	NA	negative	Hangzhou	2023.4
159	pet store	Spring	≤6month	NA	negative	Hangzhou	2023.4
160	pet store	Spring	≤6month	NA	negative	Hangzhou	2023.4
161	pet store	Spring	≤6month	NA	negative	Hangzhou	2023.4
162	pet store	Spring	≤6month	NA	negative	Hangzhou	2023.4
163	pet store	Spring	≤6month	NA	negative	Hangzhou	2023.4
164	stray animal shelter	Spring	NA	NA	negative	Hangzhou	2023.4
165	pet hospital	Spring	NA	2-3time/year	negative	Jiaxing	2023.4
166	pet hospital	Spring	＞6month	2-3time/year	negative	Jiaxing	2023.4
167	pet hospital	Spring	≤6month	2-3time/year	negative	Jiaxing	2023.4
168	pet hospital	Spring	＞6month	2-3time/year	negative	Jiaxing	2023.4
169	pet hospital	Spring	＞6month	2-3time/year	negative	Jiaxing	2023.4
170	pet hospital	Spring	≤6month	2-3time/year	negative	Jiaxing	2023.4
171	pet hospital	Spring	＞6month	2-3time/year	negative	Jiaxing	2023.4
172	pet hospital	Spring	＞6month	2-3time/year	negative	Jiaxing	2023.4
173	pet hospital	Spring	＞6month	2-3time/year	negative	Jiaxing	2023.4
174	pet hospital	Spring	NA	2-3time/year	negative	Hangzhou	2023.4
175	pet hospital	Spring	NA	2-3time/year	negative	Hangzhou	2023.4
176	pet hospital	Spring	＞6month	2-3time/year	negative	Hangzhou	2023.4
177	pet hospital	Spring	NA	2-3time/year	negative	Hangzhou	2023.4
178	pet hospital	Spring	NA	2-3time/year	negative	Hangzhou	2023.4
179	pet hospital	Spring	NA	2-3time/year	negative	Hangzhou	2023.4
180	residential community	Spring	＞6month	NA	negative	Hangzhou	2023.4
181	residential community	Spring	＞6month	NA	negative	Hangzhou	2023.4
182	residential community	Spring	＞6month	NA	negative	Hangzhou	2023.4
183	residential community	Spring	＞6month	NA	negative	Hangzhou	2023.4
184	residential community	Spring	＞6month	NA	negative	Hangzhou	2023.4
185	residential community	Spring	＞6month	NA	negative	Hangzhou	2023.4
186	residential community	Spring	＞6month	NA	negative	Hangzhou	2023.4
187	residential community	Spring	＞6month	NA	negative	Hangzhou	2023.4
188	pet hospital	Spring	＞6month	2-3time/year	negative	Hangzhou	2023.4
189	pet hospital	Spring	＞6month	2-3time/year	negative	Hangzhou	2023.4
190	pet store	Spring	≤6month	NA	negative	Hangzhou	2023.4
191	pet store	Spring	≤6month	NA	negative	Hangzhou	2023.4
192	pet store	Spring	≤6month	NA	negative	Hangzhou	2023.4
193	residential community	Spring	＞6month	NA	negative	Hangzhou	2023.4
194	residential community	Spring	＞6month	NA	negative	Hangzhou	2023.4
195	residential community	Spring	＞6month	NA	negative	Hangzhou	2023.4
196	residential community	Spring	＞6month	≥4time/year	negative	Hangzhou	2023.4
197	residential community	Spring	＞6month	≥4time/year	negative	Hangzhou	2023.4
198	residential community	Spring	＞6month	≥4time/year	negative	Hangzhou	2023.4
199	pet store	Spring	＞6month	2-3time/year	negative	Hangzhou	2023.4
200	pet store	Spring	＞6month	2-3time/year	negative	Hangzhou	2023.4
201	pet store	Spring	＞6month	2-3time/year	negative	Hangzhou	2023.4
202	pet store	Spring	＞6month	≥4time/year	negative	Hangzhou	2023.4
203	pet store	Spring	＞6month	2-3time/year	negative	Hangzhou	2023.4
204	pet store	Spring	＞6month	2-3time/year	negative	Hangzhou	2023.4
205	pet store	Spring	＞6month	≤1time/year	negative	Hangzhou	2023.4
206	pet store	Spring	＞6month	≥4time/year	negative	Hangzhou	2023.4
207	pet store	Spring	＞6month	2-3time/year	negative	Hangzhou	2023.4
208	pet store	Spring	＞6month	2-3time/year	negative	Hangzhou	2023.4
209	pet store	Spring	＞6month	2-3time/year	negative	Hangzhou	2023.4
210	pet store	Spring	＞6month	≥4time/year	negative	Hangzhou	2023.4
211	pet store	Spring	NA	NA	negative	Hangzhou	2023.4
212	residential community	Spring	＞6month	≥4time/year	negative	Hangzhou	2023.5
213	residential community	Spring	＞6month	≥4time/year	negative	Hangzhou	2023.5
214	residential community	Spring	NA	2-3time/year	negative	Hangzhou	2023.5
215	residential community	Spring	NA	2-3time/year	negative	Hangzhou	2023.5
216	residential community	Spring	NA	2-3time/year	negative	Hangzhou	2023.5
217	residential community	Spring	NA	2-3time/year	negative	Hangzhou	2023.5
218	residential community	Spring	≤6month	NA	negative	Hangzhou	2023.5
219	residential community	Spring	＞6month	NA	negative	Hangzhou	2023.5
220	residential community	Spring	＞6month	NA	negative	Hangzhou	2023.5
221	stray animal shelter	Spring	NA	NA	negative	Shaoxing	2023.5
222	stray animal shelter	Spring	NA	NA	negative	Shaoxing	2023.5
223	stray animal shelter	Spring	NA	NA	negative	Shaoxing	2023.5
224	stray animal shelter	Spring	NA	NA	negative	Shaoxing	2023.5
225	stray animal shelter	Spring	NA	NA	negative	Shaoxing	2023.5
226	stray animal shelter	Spring	NA	NA	negative	Shaoxing	2023.5
227	stray animal shelter	Spring	NA	NA	negative	Shaoxing	2023.5
228	stray animal shelter	Spring	NA	NA	negative	Shaoxing	2023.5
229	stray animal shelter	Spring	NA	NA	negative	Shaoxing	2023.5
230	stray animal shelter	Spring	NA	NA	negative	Shaoxing	2023.5
231	stray animal shelter	Spring	NA	NA	negative	Shaoxing	2023.5
232	stray animal shelter	Spring	NA	NA	negative	Shaoxing	2023.5
233	stray animal shelter	Spring	NA	NA	negative	Shaoxing	2023.5
234	stray animal shelter	Spring	NA	NA	negative	Hangzhou	2023.5			+
235	pet store	Spring	NA	NA	negative	Shaoxing	2023.5
236	pet store	Spring	NA	NA	negative	Shaoxing	2023.5
237	pet store	Spring	NA	NA	negative	Shaoxing	2023.5
238	pet store	Spring	NA	NA	negative	Shaoxing	2023.5
239	pet store	Spring	NA	NA	negative	Shaoxing	2023.5
240	pet store	Spring	NA	NA	negative	Shaoxing	2023.5
241	pet store	Spring	NA	NA	negative	Shaoxing	2023.5
242	pet store	Spring	NA	NA	negative	Shaoxing	2023.5
243	pet store	Spring	NA	NA	negative	Shaoxing	2023.5
244	pet store	Spring	NA	NA	negative	Shaoxing	2023.5
245	pet store	Spring	NA	NA	negative	Shaoxing	2023.5
246	residential community	Spring	＞6month	≥4time/year	negative	Hangzhou	2023.5
247	residential community	Spring	＞6month	≥4time/year	negative	Hangzhou	2023.5
248	residential community	Spring	＞6month	≥4time/year	negative	Hangzhou	2023.5
249	residential community	Spring	＞6month	≥4time/year	negative	Hangzhou	2023.5
250	residential community	Spring	＞6month	≥4time/year	negative	Hangzhou	2023.5
251	residential community	Spring	＞6month	≥4time/year	negative	Hangzhou	2023.5
252	residential community	Spring	≤6month	no deworming	negative	Hangzhou	2023.5
253	residential community	Spring	＞6month	≥4time/year	negative	Hangzhou	2023.5
254	residential community	Spring	＞6month	≥4time/year	negative	Hangzhou	2023.5
255	residential community	Spring	＞6month	≥4time/year	negative	Hangzhou	2023.5
256	residential community	Spring	＞6month	≥4time/year	negative	Hangzhou	2023.5
257	residential community	Spring	＞6month	≥4time/year	negative	Hangzhou	2023.5
258	residential community	Spring	＞6month	≥4time/year	negative	Hangzhou	2023.5
259	pet store	Spring	NA	NA	negative	Shaoxing	2023.5
260	pet store	Spring	NA	NA	negative	Shaoxing	2023.5
261	pet store	Spring	NA	NA	negative	Shaoxing	2023.5
262	pet store	Spring	NA	NA	negative	Shaoxing	2023.5
263	pet store	Spring	NA	NA	negative	Shaoxing	2023.5
264	pet store	Spring	NA	NA	negative	Shaoxing	2023.5
265	pet store	Spring	NA	NA	negative	Shaoxing	2023.5
266	pet store	Spring	NA	NA	negative	Shaoxing	2023.5
267	pet store	Spring	NA	NA	negative	Shaoxing	2023.5
268	pet store	Spring	NA	NA	negative	Shaoxing	2023.5
269	pet store	Spring	NA	NA	negative	Shaoxing	2023.5
270	residential community	Spring	＞6month	≥4time/year	negative	Jinhua	2023.5
271	residential community	Spring	＞6month	2-3time/year	negative	Hangzhou	2023.5
272	pet store	Spring	≤6month	≤1time/year	negative	Hangzhou	2023.5
273	pet store	Spring	≤6month	≤1time/year	negative	Hangzhou	2023.5
274	pet store	Spring	≤6month	≤1time/year	negative	Hangzhou	2023.5
275	pet store	Spring	≤6month	≤1time/year	negative	Hangzhou	2023.5
276	pet store	Spring	≤6month	≤1time/year	negative	Hangzhou	2023.5
277	pet store	Spring	≤6month	≤1time/year	negative	Hangzhou	2023.5
278	pet store	Spring	≤6month	≤1time/year	negative	Hangzhou	2023.5
279	pet store	Spring	≤6month	≤1time/year	negative	Hangzhou	2023.5
280	pet store	Spring	≤6month	≤1time/year	negative	Hangzhou	2023.5
281	pet store	Spring	≤6month	≤1time/year	negative	Hangzhou	2023.5
282	pet store	Spring	≤6month	≤1time/year	negative	Hangzhou	2023.5
283	pet store	Spring	≤6month	≤1time/year	negative	Hangzhou	2023.5			+
284	pet store	Spring	≤6month	≤1time/year	negative	Hangzhou	2023.5
285	pet store	Spring	＞6month	2-3time/year	negative	Hangzhou	2023.5
286	pet store	Spring	≤6month	≤1time/year	negative	Hangzhou	2023.5
287	pet store	Spring	≤6month	≤1time/year	negative	Hangzhou	2023.5
288	pet store	Spring	≤6month	≤1time/year	negative	Hangzhou	2023.5
289	pet store	Spring	≤6month	≤1time/year	negative	Hangzhou	2023.5
290	pet store	Spring	≤6month	≤1time/year	negative	Hangzhou	2023.5
291	pet store	Spring	≤6month	≤1time/year	negative	Hangzhou	2023.5
292	pet store	Spring	≤6month	≤1time/year	negative	Hangzhou	2023.5
293	pet store	Spring	≤6month	≤1time/year	negative	Hangzhou	2023.5
294	pet store	Spring	≤6month	≤1time/year	negative	Hangzhou	2023.5
295	pet store	Spring	≤6month	≤1time/year	negative	Hangzhou	2023.5
296	pet store	Spring	≤6month	≤1time/year	negative	Hangzhou	2023.5
297	pet store	Spring	≤6month	≤1time/year	negative	Hangzhou	2023.5
298	pet store	Spring	≤6month	≤1time/year	negative	Hangzhou	2023.5
299	pet store	Spring	≤6month	≤1time/year	negative	Hangzhou	2023.5
300	pet store	Spring	≤6month	≤1time/year	negative	Hangzhou	2023.5
301	pet store	Spring	≤6month	≤1time/year	negative	Hangzhou	2023.5
302	pet store	Spring	≤6month	≤1time/year	negative	Hangzhou	2023.5
303	pet store	Spring	＞6month	≤1time/year	negative	Hangzhou	2023.5
304	pet store	Spring	NA	NA	negative	Hangzhou	2023.5
305	pet store	Spring	NA	NA	negative	Hangzhou	2023.5
306	pet store	Spring	NA	NA	negative	Hangzhou	2023.5
307	pet store	Spring	NA	NA	negative	Hangzhou	2023.5
308	pet store	Spring	NA	NA	negative	Hangzhou	2023.5
309	pet store	Spring	NA	NA	negative	Hangzhou	2023.5
310	pet store	Spring	NA	NA	negative	Hangzhou	2023.5
311	pet store	Spring	NA	NA	negative	Hangzhou	2023.5
312	pet store	Spring	NA	NA	negative	Hangzhou	2023.5
313	pet store	Spring	NA	NA	negative	Hangzhou	2023.5
314	pet store	Spring	＞6month	≥4time/year	negative	Hangzhou	2023.5
315	pet store	Spring	＞6month	≥4time/year	negative	Hangzhou	2023.5
316	pet store	Spring	＞6month	≥4time/year	negative	Hangzhou	2023.5
317	pet store	Spring	＞6month	≥4time/year	negative	Hangzhou	2023.5
318	pet store	Spring	＞6month	≥4time/year	negative	Hangzhou	2023.5
319	pet store	Spring	＞6month	≥4time/year	negative	Hangzhou	2023.5
320	pet store	Spring	＞6month	≥4time/year	negative	Hangzhou	2023.5
321	pet store	Spring	＞6month	≥4time/year	negative	Hangzhou	2023.5
322	pet store	Spring	＞6month	≥4time/year	negative	Hangzhou	2023.5
323	pet store	Spring	＞6month	≥4time/year	negative	Hangzhou	2023.5
324	pet store	Spring	＞6month	≥4time/year	negative	Hangzhou	2023.5
325	pet store	Spring	＞6month	≥4time/year	negative	Hangzhou	2023.5
326	pet store	Spring	＞6month	≥4time/year	negative	Hangzhou	2023.5
327	pet store	Spring	NA	NA	negative	Hangzhou	2023.5
328	pet store	Spring	NA	NA	negative	Hangzhou	2023.5
329	residential community	Spring	＞6month	≥4time/year	negative	Hangzhou	2023.5
330	residential community	Spring	＞6month	≥4time/year	negative	Hangzhou	2023.5
331	residential community	Spring	＞6month	≥4time/year	negative	Hangzhou	2023.5
332	residential community	Spring	NA	NA	negative	Hangzhou	2023.5
333	pet store	Spring	＞6month	≥4time/year	negative	Hangzhou	2023.5
334	pet store	Spring	＞6month	≥4time/year	negative	Hangzhou	2023.5
335	pet store	Spring	＞6month	≥4time/year	negative	Hangzhou	2023.5
336	pet store	Spring	＞6month	≥4time/year	negative	Hangzhou	2023.5
337	pet store	Spring	＞6month	≥4time/year	negative	Hangzhou	2023.5
338	pet store	Spring	≤6month	≥4time/year	negative	Hangzhou	2023.5
339	pet store	Spring	≤6month	≥4time/year	negative	Hangzhou	2023.5
340	pet store	Spring	≤6month	≥4time/year	negative	Hangzhou	2023.5
341	pet store	Spring	＞6month	≥4time/year	negative	Hangzhou	2023.5
342	pet store	Spring	NA	NA	negative	Hangzhou	2023.5
343	stray animal shelter	Spring	NA	NA	negative	Hangzhou	2023.5
344	stray animal shelter	Spring	NA	NA	negative	Hangzhou	2023.5
345	pet store	Spring	NA	NA	negative	Wenzhou	2023.5
346	pet store	Spring	NA	NA	negative	Wenzhou	2023.5
347	pet store	Spring	NA	NA	negative	Wenzhou	2023.5
348	pet store	Spring	NA	NA	negative	Wenzhou	2023.5
349	residential community	Summer	＞6month	≥4time/year	negative	Jinhua	2023.6
350	residential community	Summer	＞6month	≥4time/year	negative	Hangzhou	2023.6
351	pet store	Summer	NA	NA	negative	Hangzhou	2023.6
352	pet store	Summer	NA	NA	negative	Hangzhou	2023.6
353	pet store	Summer	NA	NA	negative	Hangzhou	2023.6
354	pet store	Summer	NA	NA	negative	Hangzhou	2023.6
355	pet store	Summer	NA	NA	negative	Hangzhou	2023.6
356	pet store	Summer	NA	NA	negative	Hangzhou	2023.6
357	pet store	Summer	NA	NA	negative	Hangzhou	2023.6
358	pet store	Summer	NA	NA	negative	Hangzhou	2023.6
359	pet store	Summer	NA	NA	negative	Hangzhou	2023.6
360	pet store	Summer	NA	NA	negative	Hangzhou	2023.6
361	pet store	Summer	NA	NA	negative	Hangzhou	2023.6
362	pet store	Summer	NA	NA	negative	Hangzhou	2023.6
363	pet store	Summer	NA	NA	negative	Hangzhou	2023.6
364	pet store	Summer	NA	NA	negative	Hangzhou	2023.6
365	pet store	Summer	NA	NA	negative	Hangzhou	2023.6
366	pet store	Summer	NA	NA	negative	Hangzhou	2023.6
367	pet store	Summer	NA	NA	negative	Hangzhou	2023.6
368	pet store	Summer	NA	NA	negative	Hangzhou	2023.6
369	pet store	Summer	NA	NA	negative	Hangzhou	2023.6
370	pet store	Summer	NA	NA	negative	Hangzhou	2023.6
371	pet store	Summer	NA	NA	negative	Hangzhou	2023.6
372	pet store	Summer	NA	NA	negative	Hangzhou	2023.6
373	stray animal shelter	Summer	NA	no deworming	positive	Hangzhou	2023.6	+
374	stray animal shelter	Summer	NA	NA	negative	Taizhou	2023.6
375	stray animal shelter	Summer	NA	NA	negative	Taizhou	2023.6
376	stray animal shelter	Summer	NA	NA	negative	Taizhou	2023.6
377	stray animal shelter	Summer	NA	NA	negative	Taizhou	2023.6
378	stray animal shelter	Summer	NA	NA	negative	Taizhou	2023.6
379	stray animal shelter	Summer	NA	NA	negative	Taizhou	2023.6
380	stray animal shelter	Summer	NA	NA	negative	Taizhou	2023.6
381	stray animal shelter	Summer	NA	NA	negative	Taizhou	2023.6
382	pet store	Summer	NA	NA	negative	Hangzhou	2023.6
383	pet store	Summer	NA	NA	negative	Hangzhou	2023.6
384	pet store	Summer	NA	NA	negative	Hangzhou	2023.6
385	pet store	Summer	NA	NA	negative	Hangzhou	2023.6			+
386	pet store	Summer	NA	NA	negative	Hangzhou	2023.6
387	pet store	Summer	NA	NA	negative	Hangzhou	2023.6
388	pet store	Summer	NA	NA	negative	Hangzhou	2023.6
389	pet store	Summer	NA	NA	negative	Hangzhou	2023.6
390	pet store	Summer	NA	NA	negative	Hangzhou	2023.6
391	pet store	Summer	NA	NA	negative	Hangzhou	2023.6
392	pet store	Summer	NA	NA	negative	Hangzhou	2023.6
393	pet store	Summer	NA	NA	negative	Hangzhou	2023.6
394	pet store	Summer	NA	NA	negative	Hangzhou	2023.6
395	pet store	Summer	NA	NA	negative	Hangzhou	2023.6
396	pet store	Summer	NA	NA	negative	Hangzhou	2023.6
397	pet store	Summer	NA	NA	negative	Hangzhou	2023.6
398	pet store	Summer	NA	NA	negative	Hangzhou	2023.6
399	pet store	Summer	≤6month	NA	negative	Huzhou	2023.7
400	pet store	Summer	＞6month	NA	negative	Huzhou	2023.7
401	pet store	Summer	≤6month	NA	negative	Huzhou	2023.7
402	pet store	Summer	≤6month	NA	negative	Huzhou	2023.7
403	pet store	Summer	＞6month	NA	negative	Huzhou	2023.7
404	pet store	Summer	≤6month	NA	negative	Huzhou	2023.7
405	pet store	Summer	≤6month	NA	negative	Huzhou	2023.7
406	pet store	Summer	＞6month	NA	negative	Huzhou	2023.7
407	pet store	Summer	＞6month	NA	negative	Huzhou	2023.7
408	pet store	Summer	NA	NA	negative	Huzhou	2023.7
409	pet store	Summer	≤6month	NA	negative	Huzhou	2023.7
410	pet store	Summer	＞6month	NA	negative	Huzhou	2023.7
411	pet store	Summer	≤6month	NA	negative	Huzhou	2023.7
412	pet store	Summer	≤6month	NA	negative	Huzhou	2023.7
413	pet store	Summer	＞6month	NA	negative	Huzhou	2023.7
414	pet store	Summer	＞6month	NA	negative	Huzhou	2023.7
415	pet store	Summer	＞6month	NA	negative	Huzhou	2023.7
416	pet store	Summer	≤6month	NA	negative	Huzhou	2023.7
417	pet store	Summer	≤6month	NA	negative	Huzhou	2023.7
418	pet store	Summer	＞6month	NA	negative	Huzhou	2023.7
419	pet store	Summer	＞6month	NA	negative	Huzhou	2023.7
420	pet store	Summer	≤6month	NA	negative	Huzhou	2023.7
421	pet store	Summer	≤6month	NA	negative	Huzhou	2023.7
422	pet store	Summer	＞6month	NA	negative	Huzhou	2023.7
423	pet store	Summer	≤6month	NA	negative	Huzhou	2023.7
424	pet store	Summer	≤6month	NA	negative	Huzhou	2023.7
425	pet store	Summer	≤6month	NA	negative	Huzhou	2023.7
426	pet store	Summer	≤6month	NA	negative	Huzhou	2023.7
427	pet store	Summer	≤6month	NA	negative	Huzhou	2023.7
428	pet store	Summer	≤6month	NA	negative	Huzhou	2023.7
429	pet store	Summer	≤6month	NA	negative	Huzhou	2023.7
430	pet store	Summer	NA	NA	negative	Hangzhou	2023.7
431	pet store	Summer	≤6month	NA	negative	Hangzhou	2023.7
432	pet store	Summer	≤6month	NA	negative	Hangzhou	2023.7
433	pet store	Summer	≤6month	NA	negative	Hangzhou	2023.7
434	pet store	Summer	≤6month	NA	negative	Hangzhou	2023.7
435	pet store	Summer	≤6month	NA	negative	Hangzhou	2023.7
436	pet store	Summer	≤6month	NA	negative	Hangzhou	2023.7
437	pet store	Summer	≤6month	NA	negative	Hangzhou	2023.7
438	pet store	Summer	NA	NA	negative	Hangzhou	2023.7
439	pet store	Summer	NA	NA	negative	Hangzhou	2023.7
440	pet store	Summer	NA	NA	negative	Hangzhou	2023.7
441	pet store	Summer	NA	NA	negative	Hangzhou	2023.7
442	pet store	Summer	NA	NA	negative	Hangzhou	2023.7
443	pet store	Summer	NA	NA	negative	Hangzhou	2023.7
444	pet store	Summer	NA	NA	negative	Hangzhou	2023.7
445	pet store	Summer	NA	NA	negative	Hangzhou	2023.7
446	pet store	Summer	NA	NA	negative	Hangzhou	2023.7
447	pet store	Summer	NA	NA	negative	Hangzhou	2023.7
448	pet store	Summer	NA	NA	negative	Hangzhou	2023.7
449	pet store	Summer	NA	NA	negative	Hangzhou	2023.7
450	stray animal shelter	Summer	＞6month	≤1time/year	negative	Hangzhou	2023.7
451	stray animal shelter	Summer	＞6month	≤1time/year	negative	Hangzhou	2023.7
452	stray animal shelter	Summer	＞6month	≤1time/year	negative	Hangzhou	2023.7
453	stray animal shelter	Summer	＞6month	≤1time/year	negative	Hangzhou	2023.7
454	stray animal shelter	Summer	＞6month	≤1time/year	negative	Hangzhou	2023.7
455	stray animal shelter	Summer	＞6month	≤1time/year	negative	Hangzhou	2023.7
456	stray animal shelter	Summer	＞6month	≤1time/year	negative	Hangzhou	2023.7
457	stray animal shelter	Summer	＞6month	≤1time/year	negative	Hangzhou	2023.7
458	stray animal shelter	Summer	＞6month	≤1time/year	negative	Hangzhou	2023.7
459	stray animal shelter	Summer	≤6month	≤1time/year	negative	Hangzhou	2023.7
460	stray animal shelter	Summer	＞6month	≤1time/year	positive	Hangzhou	2023.7	+
461	stray animal shelter	Summer	＞6month	≤1time/year	negative	Hangzhou	2023.7
462	stray animal shelter	Summer	＞6month	≤1time/year	negative	Hangzhou	2023.7
463	stray animal shelter	Summer	＞6month	≤1time/year	negative	Hangzhou	2023.7
464	stray animal shelter	Summer	≤6month	≤1time/year	negative	Hangzhou	2023.7
465	stray animal shelter	Summer	≤6month	≤1time/year	negative	Hangzhou	2023.7
466	stray animal shelter	Summer	＞6month	≤1time/year	negative	Hangzhou	2023.7
467	stray animal shelter	Summer	＞6month	≤1time/year	negative	Hangzhou	2023.7
468	stray animal shelter	Summer	＞6month	≤1time/year	negative	Hangzhou	2023.7
469	stray animal shelter	Summer	＞6month	≤1time/year	negative	Hangzhou	2023.7
470	stray animal shelter	Summer	＞6month	≤1time/year	negative	Hangzhou	2023.7
471	stray animal shelter	Summer	＞6month	≤1time/year	negative	Hangzhou	2023.7
472	pet store	Summer	＞6month	NA	negative	Hangzhou	2023.7
473	pet store	Summer	＞6month	NA	negative	Hangzhou	2023.7
474	pet store	Summer	＞6month	NA	negative	Hangzhou	2023.7
475	pet store	Summer	＞6month	NA	negative	Hangzhou	2023.7
476	pet store	Summer	≤6month	NA	negative	Hangzhou	2023.7
477	pet store	Summer	＞6month	NA	negative	Hangzhou	2023.7
478	pet store	Summer	＞6month	NA	negative	Hangzhou	2023.7
479	pet store	Summer	＞6month	NA	negative	Hangzhou	2023.7
480	pet store	Summer	＞6month	NA	negative	Hangzhou	2023.7
481	pet store	Summer	＞6month	NA	negative	Hangzhou	2023.7
482	pet store	Summer	≤6month	NA	negative	Hangzhou	2023.7
483	pet store	Summer	＞6month	NA	negative	Hangzhou	2023.7
484	pet store	Summer	≤6month	NA	negative	Hangzhou	2023.7
485	pet store	Summer	≤6month	NA	negative	Hangzhou	2023.7
486	pet store	Summer	≤6month	NA	negative	Hangzhou	2023.7
487	pet store	Summer	＞6month	NA	negative	Hangzhou	2023.7
488	pet store	Summer	≤6month	NA	negative	Hangzhou	2023.7
489	pet store	Summer	≤6month	NA	negative	Hangzhou	2023.7
490	pet store	Summer	≤6month	NA	negative	Hangzhou	2023.7
491	pet store	Summer	≤6month	NA	negative	Hangzhou	2023.7
492	pet store	Summer	≤6month	NA	negative	Hangzhou	2023.7
493	pet store	Summer	≤6month	NA	negative	Hangzhou	2023.7
494	pet store	Summer	＞6month	NA	negative	Hangzhou	2023.7
495	pet store	Summer	＞6month	NA	negative	Hangzhou	2023.7
496	pet store	Summer	＞6month	NA	negative	Hangzhou	2023.7
497	pet store	Summer	＞6month	NA	negative	Hangzhou	2023.7
498	stray animal shelter	Summer	NA	NA	negative	Huzhou	2023.7
499	stray animal shelter	Summer	NA	NA	negative	Huzhou	2023.7
500	stray animal shelter	Summer	NA	NA	negative	Huzhou	2023.7
501	stray animal shelter	Summer	NA	NA	negative	Huzhou	2023.7
502	stray animal shelter	Summer	NA	NA	negative	Huzhou	2023.7
503	stray animal shelter	Summer	NA	NA	negative	Huzhou	2023.7
504	stray animal shelter	Summer	NA	NA	negative	Huzhou	2023.7
505	stray animal shelter	Summer	NA	NA	negative	Huzhou	2023.7
506	stray animal shelter	Summer	NA	NA	negative	Huzhou	2023.7
507	stray animal shelter	Summer	NA	NA	negative	Huzhou	2023.7
508	pet store	Autumn	＞6month	no deworming	negative	Zhoushan	2023.9
509	pet store	Autumn	NA	no deworming	negative	Zhoushan	2023.9			+
510	pet store	Autumn	≤6month	no deworming	negative	Zhoushan	2023.9			+
511	pet store	Autumn	＞6month	no deworming	negative	Zhoushan	2023.9
512	pet store	Autumn	＞6month	no deworming	negative	Zhoushan	2023.9
513	pet store	Autumn	＞6month	no deworming	negative	Zhoushan	2023.9
514	pet store	Autumn	＞6month	no deworming	negative	Zhoushan	2023.9			+
515	pet store	Autumn	＞6month	no deworming	negative	Zhoushan	2023.9			+
516	pet store	Autumn	＞6month	no deworming	negative	Zhoushan	2023.9
517	pet store	Autumn	＞6month	no deworming	negative	Zhoushan	2023.9			+
518	pet store	Autumn	＞6month	no deworming	negative	Zhoushan	2023.9
519	pet store	Autumn	＞6month	no deworming	negative	Zhoushan	2023.9			+
520	pet store	Autumn	≤6month	2-3time/year	negative	Ningbo	2023.9
521	pet store	Autumn	≤6month	2-3time/year	negative	Ningbo	2023.9
522	pet store	Autumn	≤6month	2-3time/year	negative	Ningbo	2023.9
523	pet store	Autumn	≤6month	2-3time/year	negative	Ningbo	2023.9
524	pet store	Autumn	≤6month	2-3time/year	negative	Ningbo	2023.9
525	pet store	Autumn	≤6month	2-3time/year	negative	Ningbo	2023.9
526	pet store	Autumn	≤6month	2-3time/year	negative	Ningbo	2023.9
527	pet store	Autumn	≤6month	2-3time/year	negative	Ningbo	2023.9
528	pet store	Autumn	≤6month	2-3time/year	negative	Ningbo	2023.9
529	pet store	Autumn	＞6month	2-3time/year	negative	Ningbo	2023.9
530	pet store	Autumn	≤6month	2-3time/year	negative	Ningbo	2023.9
531	pet store	Autumn	＞6month	2-3time/year	negative	Ningbo	2023.9
532	pet store	Autumn	NA	2-3time/year	negative	Ningbo	2023.9
533	pet store	Autumn	NA	2-3time/year	negative	Ningbo	2023.9
534	pet store	Autumn	≤6month	2-3time/year	negative	Ningbo	2023.9
535	pet store	Autumn	≤6month	2-3time/year	negative	Ningbo	2023.9
536	pet store	Autumn	＞6month	2-3time/year	negative	Ningbo	2023.9
537	pet store	Autumn	≤6month	2-3time/year	negative	Ningbo	2023.9
538	pet store	Autumn	≤6month	2-3time/year	negative	Ningbo	2023.9
539	pet store	Autumn	≤6month	2-3time/year	negative	Ningbo	2023.9
540	pet store	Autumn	≤6month	2-3time/year	negative	Ningbo	2023.9
541	pet store	Autumn	≤6month	2-3time/year	negative	Ningbo	2023.9
542	pet store	Autumn	≤6month	2-3time/year	negative	Ningbo	2023.9
543	pet store	Autumn	≤6month	2-3time/year	negative	Ningbo	2023.9
544	pet store	Autumn	≤6month	2-3time/year	negative	Ningbo	2023.9
545	pet store	Autumn	≤6month	2-3time/year	negative	Ningbo	2023.9
546	pet store	Autumn	NA	2-3time/year	negative	Ningbo	2023.9
547	pet store	Autumn	＞6month	2-3time/year	negative	Ningbo	2023.9
548	pet store	Autumn	≤6month	2-3time/year	negative	Ningbo	2023.9
549	pet store	Autumn	NA	2-3time/year	negative	Ningbo	2023.9
550	pet store	Autumn	NA	2-3time/year	negative	Ningbo	2023.9
551	pet store	Autumn	NA	2-3time/year	negative	Ningbo	2023.9
552	pet store	Autumn	NA	2-3time/year	negative	Ningbo	2023.9
553	pet store	Autumn	NA	2-3time/year	negative	Ningbo	2023.9
554	pet store	Autumn	NA	2-3time/year	negative	Ningbo	2023.9
555	pet store	Autumn	NA	2-3time/year	negative	Ningbo	2023.9
556	pet store	Autumn	NA	2-3time/year	negative	Ningbo	2023.9
557	pet store	Autumn	NA	2-3time/year	negative	Ningbo	2023.9
558	pet store	Autumn	NA	2-3time/year	negative	Ningbo	2023.9
559	pet store	Autumn	NA	2-3time/year	negative	Ningbo	2023.9
560	pet store	Autumn	NA	2-3time/year	negative	Ningbo	2023.9
561	pet store	Autumn	NA	2-3time/year	negative	Ningbo	2023.9
562	pet store	Autumn	NA	2-3time/year	negative	Ningbo	2023.9		+
563	pet store	Autumn	NA	2-3time/year	negative	Ningbo	2023.9
564	pet store	Autumn	NA	2-3time/year	negative	Ningbo	2023.9
565	pet store	Autumn	NA	2-3time/year	negative	Ningbo	2023.9
566	pet store	Autumn	NA	2-3time/year	negative	Ningbo	2023.9
567	pet store	Autumn	NA	2-3time/year	negative	Ningbo	2023.9
568	pet store	Autumn	NA	2-3time/year	negative	Ningbo	2023.9
569	pet store	Autumn	NA	2-3time/year	negative	Ningbo	2023.9
570	pet store	Autumn	≤6month	no deworming	negative	Quzhou	2023.1
571	pet store	Autumn	NA	no deworming	negative	Quzhou	2023.1
572	pet store	Autumn	≤6month	no deworming	negative	Quzhou	2023.1
573	pet store	Autumn	≤6month	no deworming	negative	Quzhou	2023.1
574	pet store	Autumn	NA	no deworming	negative	Quzhou	2023.1
575	pet store	Autumn	NA	no deworming	negative	Quzhou	2023.1
576	pet store	Autumn	NA	no deworming	negative	Quzhou	2023.1
577	pet store	Autumn	NA	no deworming	negative	Quzhou	2023.1
578	pet store	Autumn	NA	no deworming	negative	Quzhou	2023.1
579	pet store	Autumn	≤6month	no deworming	negative	Quzhou	2023.1
580	pet store	Autumn	NA	no deworming	negative	Quzhou	2023.1
581	pet store	Autumn	NA	no deworming	negative	Quzhou	2023.1
582	pet store	Autumn	NA	no deworming	negative	Quzhou	2023.1
583	pet store	Autumn	NA	no deworming	negative	Quzhou	2023.1
584	pet store	Autumn	NA	no deworming	negative	Quzhou	2023.1
585	pet store	Autumn	NA	no deworming	negative	Quzhou	2023.1
586	pet store	Autumn	NA	no deworming	negative	Quzhou	2023.1
587	pet store	Autumn	NA	no deworming	negative	Quzhou	2023.1
588	pet store	Autumn	NA	no deworming	negative	Quzhou	2023.1
589	pet store	Autumn	NA	no deworming	negative	Quzhou	2023.1
590	pet store	Autumn	NA	no deworming	negative	Quzhou	2023.1
591	pet store	Autumn	NA	no deworming	negative	Quzhou	2023.1
592	pet store	Autumn	NA	no deworming	negative	Quzhou	2023.1
593	pet store	Autumn	NA	no deworming	negative	Quzhou	2023.1
594	pet store	Autumn	NA	no deworming	negative	Quzhou	2023.1
595	pet store	Autumn	NA	no deworming	negative	Quzhou	2023.1
596	pet store	Autumn	NA	no deworming	negative	Quzhou	2023.1
597	pet store	Autumn	NA	no deworming	negative	Quzhou	2023.1
598	stray animal shelter	Autumn	NA	2-3time/year	negative	Lishui	2023.1
599	stray animal shelter	Autumn	NA	2-3time/year	negative	Lishui	2023.1
600	stray animal shelter	Autumn	NA	2-3time/year	negative	Lishui	2023.1
601	stray animal shelter	Autumn	NA	2-3time/year	negative	Lishui	2023.1
602	stray animal shelter	Autumn	NA	2-3time/year	negative	Lishui	2023.1
603	stray animal shelter	Autumn	NA	2-3time/year	negative	Lishui	2023.1
604	stray animal shelter	Autumn	NA	2-3time/year	negative	Lishui	2023.1
605	stray animal shelter	Autumn	NA	2-3time/year	negative	Lishui	2023.1
606	stray animal shelter	Autumn	NA	2-3time/year	negative	Lishui	2023.1
607	stray animal shelter	Autumn	NA	2-3time/year	negative	Lishui	2023.1
608	stray animal shelter	Autumn	NA	2-3time/year	negative	Lishui	2023.1
609	stray animal shelter	Autumn	NA	2-3time/year	negative	Lishui	2023.1
610	stray animal shelter	Autumn	NA	2-3time/year	negative	Lishui	2023.1
611	stray animal shelter	Autumn	NA	2-3time/year	negative	Lishui	2023.1
612	stray animal shelter	Autumn	NA	2-3time/year	negative	Lishui	2023.1
613	stray animal shelter	Autumn	NA	2-3time/year	negative	Lishui	2023.1
614	pet hospital	Autumn	NA	2-3time/year	negative	Hangzhou	2023.11
615	pet hospital	Autumn	NA	2-3time/year	negative	Hangzhou	2023.11
616	pet hospital	Autumn	NA	2-3time/year	negative	Hangzhou	2023.11
617	pet hospital	Autumn	NA	2-3time/year	negative	Hangzhou	2023.11
618	pet store	Winter	NA	NA	negative	Hangzhou	2023.12
619	pet store	Winter	NA	NA	negative	Hangzhou	2023.12
620	pet store	Winter	NA	NA	negative	Hangzhou	2023.12
621	pet store	Winter	NA	NA	negative	Hangzhou	2023.12
622	pet store	Winter	NA	NA	negative	Hangzhou	2023.12
623	pet store	Winter	NA	NA	negative	Hangzhou	2023.12
624	pet store	Winter	NA	NA	negative	Hangzhou	2023.12
625	pet store	Winter	NA	NA	negative	Hangzhou	2023.12
626	pet store	Winter	NA	NA	negative	Hangzhou	2023.12
627	pet store	Winter	NA	NA	negative	Hangzhou	2023.12
628	pet store	Winter	NA	NA	negative	Hangzhou	2023.12
629	pet store	Winter	NA	NA	negative	Hangzhou	2023.12
630	pet store	Winter	NA	NA	negative	Hangzhou	2023.12
631	pet store	Winter	NA	NA	negative	Hangzhou	2023.12
632	pet store	Winter	NA	NA	negative	Hangzhou	2023.12
633	pet store	Winter	NA	NA	negative	Hangzhou	2023.12
634	pet store	Winter	NA	NA	negative	Hangzhou	2023.12
635	pet store	Winter	NA	NA	negative	Hangzhou	2023.12
636	pet store	Winter	NA	NA	negative	Hangzhou	2023.12
637	pet store	Winter	NA	NA	negative	Hangzhou	2023.12
638	pet store	Winter	NA	NA	negative	Hangzhou	2023.12
639	pet store	Winter	NA	NA	negative	Hangzhou	2023.12
640	pet store	Winter	NA	NA	negative	Hangzhou	2023.12
641	pet store	Winter	NA	NA	negative	Hangzhou	2023.12
642	pet store	Winter	NA	NA	negative	Hangzhou	2023.12
643	pet store	Winter	NA	NA	negative	Hangzhou	2023.12
644	pet store	Winter	NA	NA	negative	Hangzhou	2023.12
645	pet store	Winter	NA	NA	negative	Hangzhou	2023.12
646	pet store	Winter	NA	NA	negative	Hangzhou	2023.12
647	pet store	Winter	NA	NA	negative	Hangzhou	2023.12
648	stray animal shelter	Winter	NA	NA	negative	Huzhou	2024.1
649	stray animal shelter	Winter	NA	NA	negative	Huzhou	2024.1
650	stray animal shelter	Winter	NA	NA	negative	Huzhou	2024.1
651	stray animal shelter	Winter	NA	NA	negative	Huzhou	2024.1
652	stray animal shelter	Winter	NA	NA	negative	Huzhou	2024.1
653	stray animal shelter	Winter	NA	NA	negative	Huzhou	2024.1
654	stray animal shelter	Winter	NA	NA	negative	Huzhou	2024.1
655	stray animal shelter	Winter	＞6month	≤1time/year	negative	Hangzhou	2024.1
656	stray animal shelter	Winter	NA	≤1time/year	negative	Hangzhou	2024.1
657	stray animal shelter	Winter	＞6month	≤1time/year	negative	Hangzhou	2024.1
658	stray animal shelter	Winter	＞6month	≤1time/year	negative	Hangzhou	2024.1
659	stray animal shelter	Winter	≤6month	≤1time/year	negative	Hangzhou	2024.1
660	stray animal shelter	Winter	＞6month	≤1time/year	negative	Hangzhou	2024.1
661	stray animal shelter	Winter	＞6month	≤1time/year	positive	Hangzhou	2024.1	+
662	stray animal shelter	Winter	＞6month	≤1time/year	negative	Hangzhou	2024.1
663	stray animal shelter	Winter	＞6month	≤1time/year	negative	Hangzhou	2024.1
664	stray animal shelter	Winter	＞6month	≤1time/year	negative	Hangzhou	2024.1
665	stray animal shelter	Winter	＞6month	≤1time/year	negative	Hangzhou	2024.1
666	stray animal shelter	Winter	＞6month	≤1time/year	negative	Hangzhou	2024.1
667	stray animal shelter	Winter	≤6month	≤1time/year	negative	Hangzhou	2024.1
668	stray animal shelter	Winter	≤6month	≤1time/year	negative	Hangzhou	2024.1
669	stray animal shelter	Winter	＞6month	≤1time/year	negative	Hangzhou	2024.1
670	stray animal shelter	Winter	≤6month	≤1time/year	negative	Hangzhou	2024.1
671	stray animal shelter	Winter	＞6month	≤1time/year	negative	Hangzhou	2024.1
672	stray animal shelter	Winter	＞6month	≤1time/year	negative	Hangzhou	2024.1
673	stray animal shelter	Winter	＞6month	≤1time/year	negative	Hangzhou	2024.1
674	stray animal shelter	Winter	＞6month	≤1time/year	negative	Hangzhou	2024.1
675	stray animal shelter	Winter	＞6month	≤1time/year	negative	Hangzhou	2024.1
676	stray animal shelter	Winter	＞6month	≤1time/year	negative	Hangzhou	2024.1
677	stray animal shelter	Winter	＞6month	≤1time/year	negative	Hangzhou	2024.1
678	stray animal shelter	Winter	＞6month	≤1time/year	negative	Hangzhou	2024.1
679	stray animal shelter	Winter	≤6month	≤1time/year	negative	Hangzhou	2024.1
680	stray animal shelter	Winter	≤6month	≤1time/year	negative	Hangzhou	2024.1
681	stray animal shelter	Winter	＞6month	≤1time/year	negative	Hangzhou	2024.1
682	stray animal shelter	Winter	＞6month	≤1time/year	negative	Hangzhou	2024.1
683	stray animal shelter	Winter	＞6month	≤1time/year	negative	Hangzhou	2024.1
684	stray animal shelter	Winter	＞6month	≤1time/year	negative	Hangzhou	2024.1
685	stray animal shelter	Winter	＞6month	≤1time/year	negative	Hangzhou	2024.1
686	stray animal shelter	Winter	＞6month	≤1time/year	negative	Hangzhou	2024.1
687	stray animal shelter	Winter	＞6month	≤1time/year	negative	Hangzhou	2024.1
688	stray animal shelter	Winter	＞6month	≤1time/year	negative	Hangzhou	2024.1
689	stray animal shelter	Winter	＞6month	≤1time/year	negative	Hangzhou	2024.1
690	stray animal shelter	Winter	＞6month	≤1time/year	negative	Hangzhou	2024.1
691	stray animal shelter	Winter	＞6month	≤1time/year	negative	Hangzhou	2024.1
692	stray animal shelter	Winter	≤6month	≤1time/year	negative	Hangzhou	2024.1
693	stray animal shelter	Winter	NA	NA	negative	Shaoxing	2024.1
694	stray animal shelter	Winter	NA	NA	negative	Shaoxing	2024.1
695	stray animal shelter	Winter	NA	NA	negative	Shaoxing	2024.1
696	stray animal shelter	Winter	NA	NA	negative	Shaoxing	2024.1
697	stray animal shelter	Winter	NA	NA	negative	Shaoxing	2024.1
698	stray animal shelter	Winter	NA	NA	negative	Shaoxing	2024.1
699	stray animal shelter	Winter	NA	NA	negative	Shaoxing	2024.1
700	stray animal shelter	Winter	NA	NA	negative	Shaoxing	2024.1
701	stray animal shelter	Winter	≤6month	NA	negative	Hangzhou	2024.1
702	stray animal shelter	Winter	＞6month	NA	positive	Wenzhou	2024.1	+
703	stray animal shelter	Winter	＞6month	NA	positive	Wenzhou	2024.1	+
704	stray animal shelter	Winter	＞6month	NA	negative	Wenzhou	2024.1
705	stray animal shelter	Winter	＞6month	NA	negative	Wenzhou	2024.1
706	stray animal shelter	Winter	＞6month	NA	negative	Wenzhou	2024.1				+
707	stray animal shelter	Winter	＞6month	NA	negative	Wenzhou	2024.1
708	stray animal shelter	Winter	＞6month	NA	positive	Wenzhou	2024.1	+
709	stray animal shelter	Winter	＞6month	NA	negative	Wenzhou	2024.1
710	stray animal shelter	Winter	＞6month	NA	negative	Wenzhou	2024.1
711	stray animal shelter	Winter	＞6month	NA	negative	Wenzhou	2024.1
712	stray animal shelter	Winter	＞6month	NA	negative	Wenzhou	2024.1
713	stray animal shelter	Winter	＞6month	NA	negative	Wenzhou	2024.1
714	stray animal shelter	Winter	＞6month	NA	negative	Wenzhou	2024.1
715	stray animal shelter	Winter	＞6month	NA	negative	Wenzhou	2024.1
716	stray animal shelter	Winter	＞6month	NA	negative	Wenzhou	2024.1
717	stray animal shelter	Winter	＞6month	NA	positive	Wenzhou	2024.1	+
718	stray animal shelter	Winter	＞6month	NA	positive	Wenzhou	2024.1	+
719	stray animal shelter	Winter	＞6month	NA	negative	Wenzhou	2024.1
720	stray animal shelter	Winter	＞6month	NA	positive	Wenzhou	2024.1	+
721	stray animal shelter	Winter	＞6month	NA	negative	Wenzhou	2024.1
722	stray animal shelter	Winter	＞6month	NA	negative	Wenzhou	2024.1
723	stray animal shelter	Winter	＞6month	NA	negative	Wenzhou	2024.1
724	stray animal shelter	Winter	＞6month	NA	negative	Wenzhou	2024.1
725	stray animal shelter	Winter	＞6month	NA	negative	Wenzhou	2024.1
726	stray animal shelter	Winter	＞6month	NA	negative	Wenzhou	2024.1
727	stray animal shelter	Winter	＞6month	NA	negative	Wenzhou	2024.1
728	stray animal shelter	Winter	≤6month	NA	negative	Wenzhou	2024.1
729	stray animal shelter	Winter	≤6month	no deworming	negative	Zhoushan	2024.1
730	stray animal shelter	Winter	＞6month	no deworming	negative	Zhoushan	2024.1
731	stray animal shelter	Winter	≤6month	no deworming	negative	Zhoushan	2024.1
732	stray animal shelter	Winter	≤6month	no deworming	negative	Zhoushan	2024.1
733	stray animal shelter	Winter	≤6month	no deworming	negative	Zhoushan	2024.1
734	stray animal shelter	Winter	≤6month	no deworming	negative	Zhoushan	2024.1
735	stray animal shelter	Winter	≤6month	no deworming	positive	Zhoushan	2024.1	+
736	stray animal shelter	Winter	＞6month	no deworming	negative	Zhoushan	2024.1
737	stray animal shelter	Winter	＞6month	no deworming	negative	Zhoushan	2024.1
738	stray animal shelter	Winter	≤6month	no deworming	negative	Zhoushan	2024.1
739	stray animal shelter	Winter	≤6month	no deworming	negative	Zhoushan	2024.1
740	stray animal shelter	Winter	≤6month	no deworming	negative	Zhoushan	2024.1
741	stray animal shelter	Winter	＞6month	no deworming	negative	Zhoushan	2024.1
742	stray animal shelter	Winter	≤6month	no deworming	negative	Zhoushan	2024.1
743	stray animal shelter	Winter	≤6month	no deworming	negative	Zhoushan	2024.1
744	stray animal shelter	Winter	＞6month	no deworming	negative	Zhoushan	2024.1
745	stray animal shelter	Winter	＞6month	no deworming	negative	Zhoushan	2024.1
746	stray animal shelter	Winter	＞6month	no deworming	negative	Zhoushan	2024.1
747	stray animal shelter	Winter	≤6month	no deworming	negative	Zhoushan	2024.1
748	stray animal shelter	Winter	＞6month	no deworming	negative	Zhoushan	2024.1
749	stray animal shelter	Winter	＞6month	no deworming	negative	Zhoushan	2024.1
750	stray animal shelter	Winter	≤6month	no deworming	negative	Zhoushan	2024.1
751	stray animal shelter	Winter	＞6month	no deworming	negative	Zhoushan	2024.1
752	stray animal shelter	Winter	≤6month	no deworming	negative	Zhoushan	2024.1
753	stray animal shelter	Winter	＞6month	no deworming	negative	Zhoushan	2024.1
754	stray animal shelter	Winter	＞6month	no deworming	negative	Zhoushan	2024.1
755	stray animal shelter	Winter	＞6month	no deworming	negative	Zhoushan	2024.1
756	stray animal shelter	Winter	＞6month	no deworming	negative	Zhoushan	2024.1
757	stray animal shelter	Winter	＞6month	no deworming	negative	Zhoushan	2024.1
758	stray animal shelter	Winter	＞6month	no deworming	negative	Zhoushan	2024.1
759	stray animal shelter	Winter	＞6month	NA	negative	Hangzhou	2024.1
760	stray animal shelter	Winter	＞6month	NA	negative	Hangzhou	2024.1
761	stray animal shelter	Winter	＞6month	NA	negative	Hangzhou	2024.1
762	stray animal shelter	Winter	＞6month	NA	negative	Hangzhou	2024.1
763	stray animal shelter	Winter	＞6month	NA	negative	Hangzhou	2024.1
764	stray animal shelter	Winter	＞6month	NA	negative	Hangzhou	2024.1
765	stray animal shelter	Winter	＞6month	NA	negative	Hangzhou	2024.1
766	stray animal shelter	Winter	＞6month	NA	negative	Hangzhou	2024.1
767	stray animal shelter	Winter	＞6month	NA	negative	Hangzhou	2024.1
768	stray animal shelter	Winter	＞6month	NA	negative	Hangzhou	2024.1
769	stray animal shelter	Winter	＞6month	NA	negative	Hangzhou	2024.1
770	stray animal shelter	Winter	＞6month	NA	negative	Hangzhou	2024.1
771	stray animal shelter	Winter	＞6month	NA	negative	Hangzhou	2024.1
772	stray animal shelter	Winter	＞6month	NA	positive	Hangzhou	2024.1	+
773	stray animal shelter	Winter	＞6month	NA	negative	Hangzhou	2024.1
774	stray animal shelter	Winter	＞6month	NA	negative	Jinhua	2024.1
775	stray animal shelter	Winter	＞6month	NA	positive	Jinhua	2024.1	+
776	stray animal shelter	Winter	＞6month	NA	negative	Jinhua	2024.1
777	stray animal shelter	Winter	＞6month	NA	negative	Jinhua	2024.1
778	stray animal shelter	Winter	＞6month	NA	positive	Jinhua	2024.1	+
779	stray animal shelter	Winter	＞6month	NA	negative	Jinhua	2024.1
780	stray animal shelter	Winter	＞6month	NA	negative	Jinhua	2024.1
781	stray animal shelter	Winter	＞6month	NA	negative	Jinhua	2024.1
782	stray animal shelter	Winter	＞6month	NA	negative	Jinhua	2024.1
783	stray animal shelter	Winter	＞6month	NA	negative	Jinhua	2024.1
784	stray animal shelter	Winter	＞6month	NA	negative	Jinhua	2024.1
785	stray animal shelter	Winter	＞6month	NA	negative	Jinhua	2024.1
786	stray animal shelter	Winter	＞6month	NA	negative	Jinhua	2024.1
787	stray animal shelter	Winter	＞6month	NA	negative	Jinhua	2024.1
788	stray animal shelter	Winter	＞6month	NA	negative	Jinhua	2024.1
789	stray animal shelter	Winter	＞6month	NA	negative	Jinhua	2024.1
790	stray animal shelter	Winter	＞6month	NA	negative	Jinhua	2024.1
791	stray animal shelter	Winter	＞6month	NA	negative	Jinhua	2024.1
792	stray animal shelter	Winter	＞6month	NA	negative	Jinhua	2024.1
793	stray animal shelter	Winter	＞6month	NA	negative	Jinhua	2024.1
794	stray animal shelter	Winter	NA	NA	negative	Jinhua	2024.1
795	stray animal shelter	Winter	NA	NA	negative	Jinhua	2024.1
796	stray animal shelter	Winter	NA	NA	negative	Hangzhou	2024.2
797	stray animal shelter	Winter	NA	NA	negative	Hangzhou	2024.2
798	stray animal shelter	Winter	NA	NA	positive	Hangzhou	2024.2	+
799	stray animal shelter	Winter	NA	NA	positive	Hangzhou	2024.2	+
800	stray animal shelter	Winter	NA	NA	negative	Hangzhou	2024.2
801	stray animal shelter	Winter	NA	NA	negative	Hangzhou	2024.2
802	stray animal shelter	Winter	NA	NA	negative	Hangzhou	2024.2
803	stray animal shelter	Winter	NA	NA	negative	Hangzhou	2024.2
804	stray animal shelter	Winter	NA	NA	negative	Hangzhou	2024.2
805	stray animal shelter	Winter	NA	NA	negative	Hangzhou	2024.2
806	stray animal shelter	Winter	NA	NA	negative	Hangzhou	2024.2
807	stray animal shelter	Winter	NA	NA	negative	Hangzhou	2024.2
808	stray animal shelter	Winter	NA	NA	negative	Hangzhou	2024.2
809	stray animal shelter	Winter	NA	NA	negative	Hangzhou	2024.2
810	stray animal shelter	Winter	NA	NA	negative	Hangzhou	2024.2
811	stray animal shelter	Winter	NA	NA	negative	Hangzhou	2024.2
812	stray animal shelter	Winter	NA	NA	negative	Hangzhou	2024.2
813	stray animal shelter	Winter	NA	NA	negative	Hangzhou	2024.2
814	stray animal shelter	Winter	NA	NA	negative	Hangzhou	2024.2
815	stray animal shelter	Winter	NA	NA	negative	Hangzhou	2024.2
816	stray animal shelter	Winter	NA	NA	negative	Hangzhou	2024.2
817	stray animal shelter	Winter	NA	NA	negative	Hangzhou	2024.2
818	stray animal shelter	Winter	NA	NA	negative	Hangzhou	2024.2

## Sheet: Table S3
Table S4 Risk factors for Toxocara infection in dogs and cats in Zhejiang, China
Dog	Risk factors	No. subjects tested	Prevalence (%) (95% CI)	Univariable OR (95% CI)	p value	Multivariable OR (95% CI)	p value
	Source
	Pet store	491	10.18	/	/	/	/
	Pet hospital	22	0	0.00 (0.00–Inf)	0.991	0.00 (0.00–Inf)	0.992
	Residential community	35	0	0.00 (0.00–Inf)	0.988	0.00 (0.00–Inf)	0.988
	Stray animal shelter	608	1.97	0.18(0.09–0.34)	＜0.001	2.46 (0.28–21.38)	0.415
	Age
	＞6months	273	1.83
	≤6months	483	11.39	6.89 (2.72–17.42)	＜0.001	6.22 (1.24–31.24)	0.026
	Sampling time
	Summer	299	0.33
	Autunmn	196	8.16	26.49(3.48–201.43)	0.002	13.93 (1.60–120.95)	0.017
	Winter	210	2.86	8.76 (1.05–73.35)	0.045	8.88 (0.89–88.22)	0.062
	Spring	451	8.65	28.21(3.85–206.46)	0.001	11.07 (1.32–93.21)	0.027
	Deworming status
	No deworming	45	24.44
	≤1time/year	184	1.09	0.03(0.01–0.16)	＜0.001	0.15 (0.01–3.22)	0.227
	2-3time/year	305	1.64	0.05(0.02–0.16)	＜0.001	0.28 (0.02–3.56)	0.329
	≥4times/year	361	6.93	0.23(0.10–0.51)	＜0.001	0.18 (0.07–0.47)	＜0.001
Cats	Risk factors	No. subjects tested	Prevalence (%) (95% CI)	Univariable OR (95% CI)	p value	Multivariable OR (95% CI)	p value
	Source
	Pet store	433	0.23	/		/	/
	Pet hospital	45	0	0.00 (0.00–Inf)	0.993	0.00 (0.00–Inf)	0.996
	Residential community	59	0	0.00(0.00–Inf)	0.992	0.00 (0.00–Inf)	0.995
	Stray animal shelter	281	5.69	26.08 (3.44–197.82)	0.02	13.14 (1.51–114.14)	0.02
	Age
	＞6months	332	3.31	/	/
	≤6months	170	1.18	0.35 (0.08–1.59)	0.172	/	/
	Sampling time
	Summer	159	1.26
	Autunmn	110	0	0.00(0.00–Inf)	0.988	0.00 (0.00–Inf)	0.992
	Winter	201	6.47	5.43 (1.21–24.42)	0.028	1.95 (0.41–9.32)	0.402
	Spring	348	0.57	0.45 (0.06–3.25)	0.431	0.73 (0.10–5.31)	0.752
	Deworming.status
	No deworming	77	2.6	/	/	/	/
	≤1time/year	92	2.17	0.83 (0.11–6.06)	0.857	/	/
	2-3time/year	167	0.6	0.23 (0.02–2.53)	0.228	/	/
	≥4times/year	48	0	0.00 (0.00–Inf)	0.995	/	/

## Sheet: Table S4
Table S3 Detection of anti-Toxocara IgG in human serum samples and risk factors of human toxocariasis in Zhejiang, China
Region	Age	Gender	Result	Source			Risk factors	No. subjects tested	Prevalence (%) (95% CI)	Univariable OR (95% CI)	p value	Multivariable OR (95% CI)	p value
Ningbo	60.8777	Male	positive	Occupationally exposed population			Age groups
Ningbo	55.9098	Female	negative	Occupationally exposed population			14-35	43	6.98(2.40-18.61)	/	/	/	/
Ningbo	52.8985	Female	negative	Occupationally exposed population			36-59	181	16.02(11.39-22.06)	2.54 (0.74–8.78)	0.14	/	/
Ningbo	31.8983	Female	positive	Occupationally exposed population			≥60	123	8.13(4.48-14.32)	1.18 (0.31–4.50)	0.809	/	/
Ningbo	33.9582	Male	positive	Occupationally exposed population			Gender
Ningbo	58.8779	Male	negative	Occupationally exposed population			Male	199	11.56(7.83-16.75)	/	/	/	/
Ningbo	49.9682	Female	positive	Occupationally exposed population			Female	148	12.84(8.38-19.18)	1.13 (0.59–2.16)	0.718	/	/
Ningbo	48.9177	Male	negative	Occupationally exposed population			Race
Ningbo	30.8871	Male	negative	Occupationally exposed population			Healthy population	76	5.26(2.07-12.77)	/	/	/	/
Ningbo	45.979	Female	negative	Occupationally exposed population			Hospitalized patients	173	11.56(7.61-17.18)	2.35 (0.78–7.14)	0.131	2.35 (0.78–7.14)	0.131
Ningbo	61.9699	Male	negative	Occupationally exposed population			Occupationally exposed population	98	18.37(11.95-27.18)	4.05 (1.31–12.53)	0.015	4.05 (1.31–12.53)	0.015
Ningbo	46.8777	Male	negative	Occupationally exposed population
Ningbo	49.9794	Male	negative	Occupationally exposed population
Ningbo	67.8975	Male	negative	Occupationally exposed population
Ningbo	56.9882	Male	positive	Occupationally exposed population
Ningbo	45.9686	Female	negative	Occupationally exposed population
Ningbo	57.9175	Male	negative	Occupationally exposed population
Ningbo	59.9698	Female	negative	Occupationally exposed population
Ningbo	51.9489	Female	positive	Occupationally exposed population
Ningbo	45.9692	Female	positive	Occupationally exposed population
Ningbo	59.9875	Male	negative	Occupationally exposed population
Ningbo	55.918	Female	negative	Occupationally exposed population
Ningbo	46.8888	Female	negative	Occupationally exposed population
Ningbo	47.989	Female	negative	Occupationally exposed population
Ningbo	53.9199	Male	negative	Occupationally exposed population
Ningbo	52.9894	Female	negative	Occupationally exposed population
Ningbo	32.917	Female	negative	Occupationally exposed population
Ningbo	52.9576	Male	negative	Occupationally exposed population
Ningbo	42.9177	Female	negative	Occupationally exposed population
Ningbo	47.9891	Male	negative	Occupationally exposed population
Ningbo	33.9596	Female	negative	Occupationally exposed population
Ningbo	33.9382	Female	negative	Occupationally exposed population
Ningbo	50.9697	Female	negative	Occupationally exposed population
Hangzhou	57	Female	negative	Healthy population
Hangzhou	47	Female	positive	Healthy population
Hangzhou	48	Female	negative	Healthy population
Hangzhou	58	Female	negative	Healthy population
Hangzhou	46	Male	negative	Healthy population
Hangzhou	38	Male	negative	Healthy population
Hangzhou	48	Female	negative	Healthy population
Hangzhou	53	Female	negative	Healthy population
Hangzhou	54	Male	negative	Healthy population
Hangzhou	39	Female	negative	Healthy population
Hangzhou	39	Male	negative	Healthy population
Hangzhou	43	Male	negative	Healthy population
Hangzhou	44	Male	negative	Healthy population
Hangzhou	40	Male	negative	Healthy population
Hangzhou	40	Male	negative	Healthy population
Hangzhou	54	Male	negative	Healthy population
Hangzhou	55	Male	negative	Healthy population
Hangzhou	55	Female	negative	Healthy population
Hangzhou	56	Female	negative	Healthy population
Hangzhou	56	Female	negative	Healthy population
Hangzhou	54	Female	negative	Healthy population
Hangzhou	54	Female	negative	Healthy population
Hangzhou	57	Male	negative	Healthy population
Hangzhou	50	Male	negative	Healthy population
Hangzhou	55	Female	negative	Healthy population
Hangzhou	53	Female	negative	Healthy population
Hangzhou	33	Male	negative	Healthy population
Hangzhou	36	Female	negative	Healthy population
Hangzhou	56	Female	negative	Healthy population
Hangzhou	49	Female	negative	Healthy population
Hangzhou	55	Male	negative	Healthy population
Hangzhou	36	Male	negative	Healthy population
Hangzhou	39	Male	negative	Healthy population
Hangzhou	47	Male	negative	Healthy population
Hangzhou	58	Female	negative	Healthy population
Hangzhou	58	Male	negative	Healthy population
Hangzhou	39	Male	negative	Healthy population
Hangzhou	58	Female	negative	Healthy population
Hangzhou	47	Male	negative	Healthy population
Hangzhou	30	Female	negative	Healthy population
Hangzhou	57	Female	negative	Healthy population
Hangzhou	53	Female	negative	Healthy population
Hangzhou	50	Male	negative	Healthy population
Hangzhou	57	Female	negative	Healthy population
Hangzhou	52	Female	negative	Healthy population
Hangzhou	56	Male	negative	Healthy population
Hangzhou	54	Female	negative	Healthy population
Hangzhou	57	Female	negative	Healthy population
Hangzhou	53	Male	negative	Healthy population
Hangzhou	55	Male	negative	Healthy population
Hangzhou	54	Male	negative	Healthy population
Hangzhou	45	Male	negative	Healthy population
Hangzhou	47	Male	negative	Healthy population
Hangzhou	47	Male	negative	Healthy population
Hangzhou	47	Male	negative	Healthy population
Hangzhou	50	Male	negative	Healthy population
Hangzhou	56	Male	negative	Healthy population
Hangzhou	58	Male	negative	Healthy population
Hangzhou	57	Female	positive	Healthy population
Hangzhou	39	Female	negative	Healthy population
Hangzhou	55	Male	negative	Healthy population
Hangzhou	49	Female	negative	Healthy population
Hangzhou	51	Female	negative	Healthy population
Hangzhou	48	Female	negative	Healthy population
Hangzhou	50	Female	negative	Healthy population
Hangzhou	40	Male	negative	Healthy population
Hangzhou	51	Female	negative	Healthy population
Hangzhou	50	Male	negative	Healthy population
Hangzhou	48	Female	positive	Healthy population
Hangzhou	51	Female	negative	Healthy population
Hangzhou	36	Male	negative	Healthy population
Hangzhou	57	Male	negative	Healthy population
Hangzhou	35	Female	negative	Healthy population
Hangzhou	50	Male	negative	Healthy population
Hangzhou	55	Male	negative	Healthy population
Hangzhou	50	Male	positive	Healthy population
Hangzhou	85	Male	negative	Hospitalized patients
Hangzhou	79	Male	negative	Hospitalized patients
Hangzhou	90	Male	negative	Hospitalized patients
Hangzhou	86	Female	negative	Hospitalized patients
Hangzhou	83	Female	negative	Hospitalized patients
Hangzhou	81	Male	negative	Hospitalized patients
Hangzhou	66	Male	negative	Hospitalized patients
Hangzhou	82	Male	negative	Hospitalized patients
Hangzhou	69	Male	negative	Hospitalized patients
Hangzhou	59	Male	negative	Hospitalized patients
Hangzhou	70	Male	negative	Hospitalized patients
Hangzhou	80	Male	negative	Hospitalized patients
Hangzhou	75	Male	negative	Hospitalized patients
Hangzhou	67	Male	negative	Hospitalized patients
Hangzhou	66	Male	negative	Hospitalized patients
Hangzhou	84	Male	negative	Hospitalized patients
Hangzhou	71	Male	negative	Hospitalized patients
Hangzhou	74	Male	negative	Hospitalized patients
Hangzhou	68	Male	negative	Hospitalized patients
Hangzhou	65	Male	negative	Hospitalized patients
Hangzhou	75	Male	positive	Hospitalized patients
Hangzhou	76	Female	negative	Hospitalized patients
Hangzhou	85	Male	negative	Hospitalized patients
Hangzhou	30	Male	negative	Hospitalized patients
Hangzhou	64	Female	negative	Hospitalized patients
Hangzhou	33	Female	negative	Hospitalized patients
Hangzhou	74	Male	positive	Hospitalized patients
Hangzhou	73	Female	negative	Hospitalized patients
Hangzhou	67	Male	negative	Hospitalized patients
Hangzhou	75	Male	negative	Hospitalized patients
Hangzhou	68	Male	negative	Hospitalized patients
Hangzhou	76	Female	negative	Hospitalized patients
Hangzhou	90	Male	negative	Hospitalized patients
Hangzhou	80	Female	negative	Hospitalized patients
Hangzhou	83	Male	negative	Hospitalized patients
Hangzhou	86	Female	negative	Hospitalized patients
Hangzhou	27	Male	negative	Hospitalized patients
Hangzhou	87	Female	negative	Hospitalized patients
Hangzhou	74	Male	negative	Hospitalized patients
Hangzhou	77	Male	negative	Hospitalized patients
Hangzhou	84	Male	negative	Hospitalized patients
Hangzhou	63	Male	negative	Hospitalized patients
Hangzhou	88	Male	negative	Hospitalized patients
Hangzhou	52	Male	negative	Hospitalized patients
Hangzhou	90	Male	negative	Hospitalized patients
Hangzhou	23	Female	negative	Hospitalized patients
Hangzhou	47	Male	positive	Hospitalized patients
Hangzhou	80	Male	negative	Hospitalized patients
Hangzhou	62	Male	negative	Hospitalized patients
Hangzhou	66	Male	positive	Hospitalized patients
Hangzhou	65	Male	negative	Hospitalized patients
Hangzhou	23	Male	negative	Hospitalized patients
Hangzhou	25	Male	negative	Hospitalized patients
Hangzhou	67	Male	negative	Hospitalized patients
Hangzhou	23	Female	negative	Hospitalized patients
Hangzhou	74	Male	negative	Hospitalized patients
Hangzhou	59	Male	negative	Hospitalized patients
Hangzhou	57	Male	negative	Hospitalized patients
Hangzhou	51	Female	negative	Hospitalized patients
Hangzhou	22	Male	negative	Hospitalized patients
Hangzhou	47	Male	negative	Hospitalized patients
Hangzhou	48	Male	negative	Hospitalized patients
Hangzhou	75	Male	negative	Hospitalized patients
Hangzhou	29	Male	negative	Hospitalized patients
Hangzhou	30	Female	negative	Hospitalized patients
Hangzhou	32	Female	negative	Hospitalized patients
Hangzhou	68	Female	negative	Hospitalized patients
Hangzhou	82	Male	negative	Hospitalized patients
Hangzhou	81	Female	negative	Hospitalized patients
Hangzhou	42	Male	negative	Hospitalized patients
Hangzhou	33	Male	negative	Hospitalized patients
Hangzhou	92	Male	negative	Hospitalized patients
Hangzhou	68	Male	negative	Hospitalized patients
Hangzhou	69	Male	negative	Hospitalized patients
Hangzhou	35	Male	negative	Hospitalized patients
Hangzhou	58	Male	negative	Hospitalized patients
Hangzhou	81	Female	negative	Hospitalized patients
Hangzhou	43	Male	negative	Hospitalized patients
Hangzhou	61	Female	negative	Hospitalized patients
Hangzhou	41	Male	negative	Hospitalized patients
Hangzhou	27	Male	negative	Hospitalized patients
Hangzhou	36	Female	positive	Hospitalized patients
Hangzhou	25	Male	negative	Hospitalized patients
Hangzhou	45	Male	negative	Hospitalized patients
Hangzhou	90	Female	negative	Hospitalized patients
Hangzhou	55	Male	positive	Hospitalized patients
Hangzhou	51	Male	negative	Hospitalized patients
Hangzhou	83	Male	negative	Hospitalized patients
Hangzhou	67	Male	negative	Hospitalized patients
Hangzhou	84	Female	negative	Hospitalized patients
Hangzhou	54	Male	negative	Hospitalized patients
Hangzhou	21	Male	negative	Hospitalized patients
Hangzhou	66	Female	negative	Hospitalized patients
Hangzhou	59	Male	negative	Hospitalized patients
Hangzhou	36	Female	negative	Hospitalized patients
Hangzhou	54	Female	negative	Hospitalized patients
Hangzhou	52	Female	negative	Hospitalized patients
Hangzhou	27	Female	negative	Hospitalized patients
Hangzhou	75	Male	negative	Hospitalized patients
Hangzhou	56	Female	negative	Hospitalized patients
Hangzhou	70	Male	negative	Hospitalized patients
Hangzhou	56	Male	negative	Hospitalized patients
Hangzhou	54	Female	negative	Hospitalized patients
Hangzhou	63	Female	negative	Hospitalized patients
Hangzhou	74	Male	positive	Hospitalized patients
Hangzhou	65	Female	negative	Hospitalized patients
Hangzhou	73	Male	negative	Hospitalized patients
Hangzhou	76	Female	negative	Hospitalized patients
Hangzhou	48	Male	negative	Hospitalized patients
Hangzhou	28	Female	negative	Hospitalized patients
Hangzhou	83	Female	negative	Hospitalized patients
Hangzhou	45	Male	negative	Hospitalized patients
Hangzhou	23	Male	negative	Hospitalized patients
Hangzhou	37	Female	negative	Hospitalized patients
Hangzhou	61	Male	negative	Hospitalized patients
Hangzhou	85	Male	negative	Hospitalized patients
Hangzhou	62	Female	negative	Hospitalized patients
Hangzhou	83	Male	negative	Hospitalized patients
Hangzhou	80	Female	negative	Hospitalized patients
Hangzhou	39	Male	negative	Hospitalized patients
Hangzhou	54	Female	negative	Hospitalized patients
Hangzhou	24	Male	negative	Hospitalized patients
Hangzhou	38	Male	negative	Hospitalized patients
Hangzhou	85	Male	negative	Hospitalized patients
Hangzhou	84	Female	positive	Hospitalized patients
Hangzhou	21	Male	negative	Hospitalized patients
Hangzhou	72	Female	negative	Hospitalized patients
Hangzhou	67	Male	negative	Hospitalized patients
Hangzhou	66	Female	negative	Hospitalized patients
Hangzhou	79	Female	negative	Hospitalized patients
Hangzhou	66	Female	negative	Hospitalized patients
Hangzhou	35	Female	negative	Hospitalized patients
Hangzhou	22	Female	negative	Hospitalized patients
Hangzhou	67	Female	negative	Hospitalized patients
Hangzhou	48	Male	negative	Hospitalized patients
Hangzhou	68	Male	negative	Hospitalized patients
Hangzhou	68	Female	negative	Hospitalized patients
Hangzhou	69	Male	positive	Hospitalized patients
Hangzhou	67	Female	negative	Hospitalized patients
Hangzhou	49	Female	negative	Hospitalized patients
Hangzhou	47	Female	negative	Hospitalized patients
Hangzhou	38	Male	negative	Hospitalized patients
Hangzhou	54	Female	negative	Hospitalized patients
Hangzhou	53	Male	negative	Hospitalized patients
Hangzhou	46	Male	positive	Hospitalized patients
Hangzhou	51	Male	negative	Hospitalized patients
Hangzhou	55	Female	positive	Hospitalized patients
Hangzhou	55	Male	positive	Hospitalized patients
Hangzhou	56	Female	negative	Hospitalized patients
Hangzhou	59	Male	negative	Hospitalized patients
Hangzhou	54	Male	negative	Hospitalized patients
Hangzhou	40	Male	negative	Hospitalized patients
Hangzhou	41	Male	positive	Hospitalized patients
Hangzhou	27	Male	negative	Hospitalized patients
Hangzhou	37	Male	negative	Hospitalized patients
Hangzhou	41	Male	negative	Hospitalized patients
Hangzhou	55	Male	positive	Hospitalized patients
Hangzhou	51	Female	negative	Hospitalized patients
Hangzhou	47	Male	positive	Hospitalized patients
Hangzhou	47	Male	negative	Hospitalized patients
Hangzhou	47	Male	positive	Hospitalized patients
Hangzhou	41	Female	negative	Hospitalized patients
Hangzhou	42	Male	negative	Hospitalized patients
Hangzhou	37	Male	negative	Hospitalized patients
Hangzhou	58	Male	negative	Hospitalized patients
Hangzhou	39	Female	positive	Hospitalized patients
Hangzhou	62	Female	positive	Hospitalized patients
Hangzhou	75	Female	negative	Hospitalized patients
Hangzhou	73	Female	negative	Hospitalized patients
Hangzhou	64	Male	positive	Hospitalized patients
Hangzhou	62	Female	negative	Hospitalized patients
Hangzhou	64	Male	positive	Hospitalized patients
Hangzhou	64	Male	negative	Hospitalized patients
Taizhou	40	Male	negative	Occupationally exposed population
Taizhou	68	Male	negative	Occupationally exposed population
Taizhou	48	Male	positive	Occupationally exposed population
Taizhou	47	Female	positive	Occupationally exposed population
Taizhou	68	Female	negative	Occupationally exposed population
Taizhou	66	Male	negative	Occupationally exposed population
Taizhou	57	Female	negative	Occupationally exposed population
Taizhou	68	Male	negative	Occupationally exposed population
Taizhou	51	Male	negative	Occupationally exposed population
Taizhou	51	Female	negative	Occupationally exposed population
Taizhou	65	Female	negative	Occupationally exposed population
Taizhou	62	Female	negative	Occupationally exposed population
Taizhou	41	Male	negative	Occupationally exposed population
Taizhou	34	Male	positive	Occupationally exposed population
Taizhou	22	Male	negative	Occupationally exposed population
Taizhou	33	Male	negative	Occupationally exposed population
Taizhou	48	Male	negative	Occupationally exposed population
Taizhou	46	Female	negative	Occupationally exposed population
Taizhou	31	Male	negative	Occupationally exposed population
Taizhou	51	Female	positive	Occupationally exposed population
Taizhou	48	Male	positive	Occupationally exposed population
Taizhou	56	Male	positive	Occupationally exposed population
Taizhou	48	Female	positive	Occupationally exposed population
Taizhou	51	Female	positive	Occupationally exposed population
Taizhou	71	Male	negative	Occupationally exposed population
Taizhou	70	Female	negative	Occupationally exposed population
Taizhou	61	Male	negative	Occupationally exposed population
Taizhou	60	Male	negative	Occupationally exposed population
Taizhou	40	Female	negative	Occupationally exposed population
Taizhou	50	Male	negative	Occupationally exposed population
Taizhou	58	Female	negative	Occupationally exposed population
Taizhou	37	Male	negative	Occupationally exposed population
Zhoushan	70	Male	negative	Occupationally exposed population
Zhoushan	67	Female	negative	Occupationally exposed population
Zhoushan	66	Female	negative	Occupationally exposed population
Zhoushan	82	Female	negative	Occupationally exposed population
Zhoushan	66	Male	negative	Occupationally exposed population
Zhoushan	54	Female	positive	Occupationally exposed population
Zhoushan	65	Female	negative	Occupationally exposed population
Zhoushan	52	Male	negative	Occupationally exposed population
Zhoushan	49	Female	positive	Occupationally exposed population
Zhoushan	59	Female	positive	Occupationally exposed population
Zhoushan	78	Male	negative	Occupationally exposed population
Zhoushan	44	Male	negative	Occupationally exposed population
Zhoushan	72	Male	negative	Occupationally exposed population
Zhoushan	66	Female	negative	Occupationally exposed population
Zhoushan	70	Male	negative	Occupationally exposed population
Zhoushan	74	Male	negative	Occupationally exposed population
Zhoushan	69	Female	negative	Occupationally exposed population
Zhoushan	75	Female	negative	Occupationally exposed population
Zhoushan	63	Female	negative	Occupationally exposed population
Zhoushan	31	Male	negative	Occupationally exposed population
Zhoushan	43	Female	negative	Occupationally exposed population
Zhoushan	52	Female	negative	Occupationally exposed population
Zhoushan	30	Male	negative	Occupationally exposed population
Zhoushan	65	Female	negative	Occupationally exposed population
Zhoushan	55	Female	negative	Occupationally exposed population
Zhoushan	40	Female	negative	Occupationally exposed population
Zhoushan	50	Female	negative	Occupationally exposed population
Zhoushan	67	Male	negative	Occupationally exposed population
Zhoushan	18	Female	negative	Occupationally exposed population
Zhoushan	21	Female	negative	Occupationally exposed population
Zhoushan	23	Female	negative	Occupationally exposed population
Zhoushan	58	Female	negative	Occupationally exposed population
Zhoushan	23	Male	negative	Occupationally exposed population
